# Supplementary material for: Amyloid beta-correlated plasma metabolite dysregulation in Alzheimer's disease: an untargeted metabolism exploration using high-resolution mass spectrometry toward future clinical diagnosis
Source: Front Aging Neurosci. 2023 Jun 29;15:1189659. doi: 10.3389/fnagi.2023.1189659 (PMC10338932; doi:10.3389/fnagi.2023.1189659)
Supplement: Supplementary file 2 [file Table_1.xlsx]

## Sheet: final list_normilization (2)
Checked	ID	Name	Formula	Annotation Source: Predicted Compositions	Annotation Source: mzCloud Search	Annotation Source: mzVault Search	Annotation Source: ChemSpider Search	FISh Coverage	Molecular Weight	RT [min]	MS2	Area: 20220123_AD_Plasma_QC_01.raw (F1)	Area: 20220123_AD_Plasma_QC_02.raw (F2)	Area: 20220123_AD_Plasma_QC_03.raw (F3)	Area: 20220123_AD_Plasma_QC_04.raw (F4)	Area: 20220123_AD_Plasma_QC_05.raw (F5)	Area: 20220123_AD_Plasma_QC_06.raw (F6)	Area: 20220123_HC_Plasma_QC_07.raw (F7)	Area: 20220123_HC_Plasma_QC_08.raw (F8)	Area: 20220123_HC_Plasma_QC_09.raw (F9)	Area: 20220123_AD_Plasma_61.raw (F10)	Area: 20220123_AD_Plasma_62.raw (F11)	Area: 20220123_AD_Plasma_63.raw (F12)	Area: 20220123_AD_Plasma_64.raw (F13)	Area: 20220123_AD_Plasma_65.raw (F14)	Area: 20220123_AD_Plasma_66.raw (F15)	Area: 20220123_AD_Plasma_67.raw (F16)	Area: 20220123_AD_Plasma_68.raw (F17)	Area: 20220123_AD_Plasma_69.raw (F18)	Area: 20220123_AD_Plasma_70.raw (F19)	Area: 20220123_AD_Plasma_71.raw (F20)	Area: 20220123_AD_Plasma_72.raw (F21)	Area: 20220123_AD_Plasma_73.raw (F22)	Area: 20220123_AD_Plasma_74.raw (F23)	Area: 20220123_AD_Plasma_75.raw (F24)	Area: 20220123_AD_Plasma_76.raw (F25)	Area: 20220123_AD_Plasma_77.raw (F26)	Area: 20220123_AD_Plasma_78.raw (F27)	Area: 20220123_AD_Plasma_79.raw (F28)	Area: 20220123_AD_Plasma_80.raw (F29)	Area: 20220123_AD_Plasma_81.raw (F30)	Area: 20220123_AD_Plasma_82.raw (F31)	Area: 20220123_AD_Plasma_83.raw (F32)	Area: 20220123_AD_Plasma_84.raw (F33)	Area: 20220123_AD_Plasma_85.raw (F34)	Area: 20220123_AD_Plasma_86.raw (F35)	Area: 20220123_AD_Plasma_87.raw (F36)	Area: 20220123_AD_Plasma_88.raw (F37)	Area: 20220123_AD_Plasma_89.raw (F38)
TRUE	Plasma001	δ-Valerolactam	C5 H9 N O	Full match	Full match	No results	No results		99.0688	2.251	ddMS2 for preferred ion	1.37201e+06	1.45943e+06	1.33286e+06	1.39501e+06	1.36159e+06	1.33784e+06	1.37814e+06	1.295e+06	1.26914e+06	3.68827e+06	360758	724790	698476	3.12549e+06	72998.2	310477	1.66448e+06	2.7541e+06	292215	4.12083e+06	532263	2.40531e+06	327246	895572	3.19503e+06	4.78739e+06	180647	175060	1.04966e+06	0.001	1.62003e+06	700834	625342	278288	196230	521650	167791	464354
TRUE	Plasma002	β-Asarone	C12 H16 O3	Full match	Full match	No results	No results		208.11	9.367	ddMS2 for preferred ion	76659	77541.2	75729.9	79292.1	75169.5	70864.1	70012.4	65092.1	62602.2	63912.6	41035.4	47666.8	39153.1	143529	18057	28972.3	60664.9	84141.5	51457.6	0.001	61946.8	175568	186590	21129.7	33427.6	18660.8	27779.3	59243.3	25547.6	25311.4	47431	0.001	21622.9	48140.4	43906	39898.5	31661.2	0.001
TRUE	Plasma003	α-Linolenic acid	C18 H30 O2	Full match	Full match	No results	No results		278.224	14.856	ddMS2 for preferred ion	220882	256671	251934	206438	143754	199353	119009	204063	171759	156462	64818.5	271716	230989	225358	160987	118979	53655.2	115788	65392.6	15023.1	58572.3	247095	31284.9	129390	83090.9	125724	128599	190281	208157	87089.6	192088	75325.1	111375	158713	74768.9	222009	123666	106973
TRUE	Plasma004	Valdecoxib	C16 H14 N2 O3 S	No match	Full match	No results	No results		314.072	0.869	ddMS2 for preferred ion	2.01207e+07	1.68252e+07	1.93392e+07	1.86655e+07	1.74867e+07	1.98367e+07	1.77862e+07	2.56075e+07	1.69166e+07	1.67376e+07	1.69078e+07	1.6897e+07	0.001	1.83641e+07	1.74071e+07	1.63058e+07	1.41644e+07	1.56572e+07	0.001	1.756e+07	1.6328e+07	1.69821e+07	1.41955e+07	1.77378e+07	1.81723e+07	1.74971e+07	1.72289e+07	1.32812e+07	1.68156e+07	1.53562e+07	0.001	1.59462e+07	1.67623e+07	1.78027e+07	1.36048e+07	2.13156e+07	1.68501e+07	2.03254e+07
TRUE	Plasma005	Uric acid	C5 H4 N4 O3	Full match	Full match	Full match	No results		168.028	1.239	ddMS2 for preferred ion	1.46707e+06	1.49903e+06	1.41939e+06	1.60104e+06	1.73218e+06	1.65751e+06	1.48608e+06	1.50537e+06	1.40622e+06	1.75698e+06	1.71403e+06	1.59655e+06	0.001	1.83721e+06	1.76889e+06	1.18559e+06	2.07921e+06	1.43584e+06	1.21215e+06	817315	1.68492e+06	1.68827e+06	1.32005e+06	1.13561e+06	1.09657e+06	1.58656e+06	1.38173e+06	2.16968e+06	1.18803e+06	1.16476e+06	1.18012e+06	1.28806e+06	963049	1.28976e+06	1.69451e+06	1.10076e+06	1.40565e+06	1.25652e+06
TRUE	Plasma006	Uracil	C4 H4 N2 O2	Full match	Full match	Full match	No results		112.027	1.292	ddMS2 for preferred ion	34651.9	38553.2	34293.7	38541.9	33435.4	37114.6	33403.7	38182.8	37380.7	38560.4	36719.4	32435.2	32004.5	28993	25852.9	30562.5	21571.4	39163.8	22638.8	50154.9	31841.1	22990.7	23284.3	20623.6	39332.8	41683.6	23695.6	33407.9	35059.5	33902.8	44331.6	28825.5	43505.7	28863	18323.9	31275	34027.5	24096
TRUE	Plasma007	Stearamide	C18 H37 N O	Full match	Full match	No results	No results		283.287	17.321	ddMS2 for preferred ion	56873.9	63122.2	59745	42705.2	41054.5	48617.8	42228.8	36678.8	42611	67958.6	119529	68747.4	119328	107681	52447.5	30322.5	79644.7	80368	102641	65609.5	24982.5	90031.4	52072.3	69837.2	98737.4	67589.4	16225.6	43504.2	35877.5	40917.9	25789.7	132687	59376.1	24749.7	65365.6	57526.4	51924.9	64255
TRUE	Plasma008	Quinoline	C9 H7 N	Full match	Full match	Partial match	No results		129.058	4.794	ddMS2 for preferred ion	28753.8	29184.7	32817	33813.7	32194.1	28229.4	30169	26154.2	29162.2	29038.5	34928.1	25226	32164.1	28852.5	7676.34	26478.8	11062.8	19888.3	18076.5	30261.1	23921.7	22577.2	9714.54	27052.1	36121.3	25631.6	17780.1	22161.8	24707.6	29185.7	32294.4	12494.9	23494.2	33319.1	0.001	26318.1	24364.2	15159.8
TRUE	Plasma009	Propionylcarnitine	C10 H19 N O4	Full match	Full match	Full match	No results		217.131	0.977	ddMS2 for preferred ion	113886	123703	94570.6	103424	105471	86245.4	65572.3	76310.3	75260.2	75843.9	105146	91133.5	48725	134217	42916	31132.5	55627.8	96046.7	79585.5	113104	113625	133296	108156	101331	275603	139879	121195	93456.6	106410	52677.2	120027	177345	87636.9	119639	113583	81578.8	9654.08	63248.3
TRUE	Plasma010	Prolylleucine	C11 H20 N2 O3	Full match	Full match	No results	No results		228.147	0.92	ddMS2 for preferred ion	165743	161202	199519	156931	170827	181729	142425	173048	145642	171418	200189	181011	131889	199779	83649.9	108034	273776	197601	142891	77263.9	200638	273620	417758	127036	137542	258741	144039	260417	256772	177098	59219.7	139415	55439.1	389684	490993	116000	96050.4	91363.6
TRUE	Plasma011	Proline	C5 H9 N O2	Full match	Full match	Full match	No results		115.064	0.842	ddMS2 for preferred ion	2.2996e+06	1.45047e+06	2.03067e+06	1.51479e+06	2.0353e+06	2.52658e+06	2.16049e+06	2.44457e+06	2.25257e+06	2.2803e+06	3.23031e+06	1.93468e+06	1.82348e+06	2.10514e+06	992751	1.62064e+06	1.55148e+06	1.31941e+06	1.74045e+06	2.44771e+06	1.34712e+06	1.87786e+06	1.4317e+06	1.56266e+06	2.49024e+06	2.95906e+06	3.21686e+06	1.91412e+06	1.75028e+06	2.44387e+06	1.60061e+06	1.94898e+06	1.52222e+06	2.67842e+06	1.3728e+06	1.85771e+06	2.04983e+06	2.81749e+06
TRUE	Plasma012	Pipecolic acid	C6 H11 N O2	Full match	Full match	Full match	No results		129.079	0.696	ddMS2 for preferred ion	274335	664566	749064	714482	704826	731427	705162	669263	700309	726519	871538	647955	902022	606045	517361	735376	673361	483152	620274	1.05778e+06	712124	728634	716743	638048	822811	517065	850250	610116	629184	0.001	1.01048e+06	681365	678132	968392	696915	760914	587296	767968
TRUE	Plasma013	Palmitoylcarnitine	C23 H45 N O4	Full match	Full match	Full match	No results		399.335	10.967	ddMS2 for preferred ion	162114	139816	153831	152894	151122	149560	151737	158446	128209	136665	94900.8	104872	88681.2	109978	135555	76850.3	93526.7	78487.2	66400.4	82619.6	95402.4	116791	66765.1	107460	148450	196878	85698.4	125828	144369	70348.1	164978	93582.2	114010	257807	47467	132037	71552.1	47354.9
TRUE	Plasma014	Palmitoyl sphingomyelin	C39 H79 N2 O6 P	Full match	Full match	No results	No results		702.567	17.958	ddMS2 for preferred ion	0.001	0.001	0.001	2.47263e+06	0.001	44996.1	4.3936e+06	2.7603e+06	531073	0.001	20351.6	10412.2	0.001	422847	690181	950935	1.26642e+06	1.18456e+06	2.30023e+06	0.001	390296	0.001	4.02695e+06	488875	14869.2	1.4587e+06	179050	626003	41729.6	0.001	29159.4	137692	622127	163157	63549.7	382991	770042	0.001
TRUE	Plasma015	Palmitoleic acid	C16 H30 O2	Full match	Full match	Full match	No results		254.224	15.46	ddMS2 for preferred ion	41256.8	35104.2	29645.5	19452.4	35914.5	22992.5	21290.9	25508.2	16322	92325.8	0.001	54679.6	29285.5	62590.4	68551.5	25486.7	26709	21091.5	17420.8	11491.9	0.001	24767.4	0.001	21295.7	22569.5	27503.2	31250.7	55375.8	93131.7	0.001	39980.6	18879.4	72130.4	22777.3	18834	84681.4	25637.8	31206.6
TRUE	Plasma016	Ornithine	C5 H12 N2 O2	Full match	Full match	Full match	No results		132.09	0.696	ddMS2 for preferred ion	298137	292367	312863	298005	286066	294694	333486	295200	315194	176226	344027	219429	258558	302532	0.001	223899	229187	0.001	227181	247410	247285	367290	216747	254245	263096	166940	180204	239477	253671	338120	329853	409959	233585	370333	196015	260909	256679	217677
TRUE	Plasma017	N-Phenylacetylglutamine	C13 H16 N2 O4	Full match	Full match	Full match	No results		264.111	5.554	ddMS2 for preferred ion	382822	383624	392065	384992	387027	384947	373850	393136	341656	665474	136857	262305	553989	523448	244560	341894	327429	485508	1.04653e+06	322579	348372	1.93042e+06	2.45704e+06	386152	488440	634954	540216	712792	892594	435866	281678	375530	674510	282798	1.03352e+06	222125	1.27067e+06	281117
TRUE	Plasma018	N-Methyl-2-pyrrolidone	C5 H9 N O	Full match	Full match	No results	No results		99.0687	16.295	ddMS2 for preferred ion	111423	46738.6	368564	55661.1	45007.3	97887.7	61054.6	117447	237186	138355	94791.5	85668.4	171208	104215	13883	63910.3	50870	62016	59920.4	46711.9	104311	0.001	41839.7	102350	0.001	7541.44	94379.5	36968.3	47905.6	13419.8	449484	0.001	8910.92	36130.3	88830.7	19436.5	39512.2	80694.3
TRUE	Plasma019	Nicotinamide	C6 H6 N2 O	Full match	Full match	Full match	No results		122.048	1.24	ddMS2 for preferred ion	15847.4	10907.4	12868.1	14892.8	15767.9	11801.9	12885	15399.1	17505	10354.5	11822.3	9832.6	8235.4	18885.8	7006.94	8555.91	11818.8	13663.1	7013.67	0.001	0.001	13081.7	9614.86	0.001	13394.6	13648.1	15956.7	11115.3	8558.16	0.001	5710.34	10207.3	12114.7	20753.7	7162.55	15072.4	12198.1	7062.13
TRUE	Plasma020	N-Ethylaniline	C8 H11 N	Full match	Full match	Full match	No results		121.089	3.035	ddMS2 for preferred ion	31189.7	0.001	40700.3	38031.2	39647.6	38461.6	42048.2	34257	38273.4	19538	29206.8	27954	65557.9	23009.6	192889	32743.1	0.001	33511.6	15485.9	31654.8	27824.4	11268.7	25283.3	28189.1	51339.3	41942.1	63752.1	40502.9	24475.4	24769.7	29177.1	34409.1	24926.2	28069.8	22780.7	34078.6	26487.9	99964
TRUE	Plasma021	N,N-Dimethylsphingosine	C20 H41 N O2	No match	Invalid mass	No results	No results		309.303	17.556	ddMS2 for preferred ion	211445	220212	194694	154690	162794	171356	140305	134016	146024	150884	44204	108062	144473	93354.6	32886.8	16335.7	21416.7	31410.9	33102.3	20512	0.001	29693.6	33093.8	27295.5	48314.9	39317.6	23273.2	18823.4	22338.4	34905.6	0.001	64052.3	40484.2	45816.5	54089	30613.6	42574.9	243001
TRUE	Plasma022	N,N-Diisopropylethylamine (DIPEA)	C8 H19 N	Full match	Full match	No results	No results		129.152	5.145	ddMS2 for preferred ion	107792	120778	129131	111832	100166	120269	135717	108391	115919	65491.6	63604.4	71619.4	112824	98728.9	63699.3	81876.2	68149	127309	65641.8	65872.8	58597.5	145173	77512.5	84864.5	83609.9	94147.6	58976.8	79814.6	71110.8	227549	61599.6	74529.2	71699.4	67163.6	290486	73526.5	77404.4	62421.9
TRUE	Plasma023	Methyl palmitate	C17 H34 O2	No match	Invalid mass	No results	No results		287.282	8.539	ddMS2 for preferred ion	214336	201226	223539	148667	184972	157429	170324	199697	177060	170057	168545	168093	177346	130954	225642	129313	147754	125055	268389	121966	106836	145530	114447	126511	133571	157597	127526	125020	148516	164564	166860	197350	125848	129762	135381	131495	141369	140713
TRUE	Plasma024	Methyl indole-3-acetate	C11 H11 N O2	Full match	Full match	Full match	No results		189.079	7.525	ddMS2 for preferred ion	226667	226120	228808	211032	224630	215322	215505	197252	199534	31382.1	10119.1	0.001	28143	0.001	105954	0.001	0.001	114341	36624.6	20916.4	487962	2.09373e+06	49474.9	24696.7	36541.9	194151	19287.5	37045.7	35257.6	13921.3	48306.8	104747	0.001	10678.8	0.001	57834.5	417452	32172.6
TRUE	Plasma025	Methionine sulfoxide	C5 H11 N O3 S	No results	No results	No results	No results		165.046	0.937	ddMS2 for preferred ion	219314	229825	201719	216932	136410	191785	185010	120021	43289.5	175479	177139	88130.9	255632	117251	159978	144169	102730	37708.3	167022	221720	64883.9	232581	163809	134080	146618	39645.8	226809	86809	127377	181538	104690	53498.1	171701	106440	33637.4	221819	211231	288735
TRUE	Plasma026	Mephedrone	C11 H15 N O	Full match	Full match	Partial match	No results		177.115	4.559	ddMS2 for preferred ion	74876.2	117341	113108	124497	114773	90976.3	97242.5	118619	91388.7	93776.9	119507	130848	183381	90412.7	155347	104348	124038	114993	186475	113852	180965	121053	110471	166053	93126.8	129598	104876	91973.8	113013	136667	85753.3	103789	153093	173073	140669	249403	153019	103311
TRUE	Plasma027	L-Pyroglutamic acid	C5 H7 N O3	Full match	Full match	Full match	No results		129.043	1.274	ddMS2 for preferred ion	293296	320502	273675	304564	321100	360339	338945	350682	314297	242337	280478	304071	332841	276999	202853	276131	168060	222425	190379	248061	192329	296136	257746	206588	288727	274480	291089	298314	279633	264092	356024	280616	252802	268723	228368	254525	270609	326395
TRUE	Plasma028	L-Norleucine	C6 H13 N O2	Full match	Full match	Full match	No results		131.095	1.053	ddMS2 for preferred ion	1.04576e+06	1.09577e+06	1.12647e+06	984530	999078	985159	979271	853257	811773	1.09809e+06	1.54873e+06	746115	1.11402e+06	986090	571647	734945	586765	761955	573124	1.33744e+06	0.001	1.05434e+06	613026	852465	1.22831e+06	891596	952347	692410	978194	1.04708e+06	1.11293e+06	776575	825142	994662	692367	814402	883048	657651
TRUE	Plasma029	L-Histidine	C6 H9 N3 O2	Full match	Full match	Full match	No results		155.069	0.715	ddMS2 for preferred ion	183886	196229	236228	288127	257609	260952	214771	274265	297919	240443	271139	244911	197886	107745	99199.7	166879	178963	160562	221893	274376	234818	204073	254538	169911	278620	118896	341964	227813	199882	238195	288375	214540	119194	220622	133949	216673	112584	307857
TRUE	Plasma030	L-Glutamine	C5 H10 N2 O3	No match	Invalid mass	Invalid mass	No results		105.043	0.805	ddMS2 for other ion	19850.6	14406.6	11025.4	49180.8	20531.4	602365	12853.4	21190.4	15204.7	32158.4	13565.2	259077	10917.2	6798.14	204762	243352	19237	20871.9	27074.3	29889.5	0.001	8479.81	0.001	25515.7	10768	0.001	14222.1	0.001	468705	25017.7	21892.3	694883	0.001	23996.5	0.001	55042.3	5896.54	784271
TRUE	Plasma031	L-(+)-Arginine	C6 H14 N4 O2	Full match	Full match	Full match	No results		174.112	0.764	ddMS2 for preferred ion	227217	200801	213641	226435	234702	207762	248974	233852	227311	439784	479722	262839	222893	214420	152519	289620	239464	220787	307330	438788	305247	290501	418825	220815	292018	220083	163427	185148	221521	327872	297770	278244	204170	286451	297978	361653	225000	462087
TRUE	Plasma032	Isobutyraldehyde	C4 H8 O	No results	Invalid mass	No results	No results		72.0582	4.099	ddMS2 for preferred ion	148140	157230	141686	162623	120007	78577.3	135226	131070	107707	69377.6	82462.2	116553	156045	87243.4	87172.2	151312	77708.7	88045.8	129878	78963.6	122676	81715.4	153356	73082.2	150155	96980.9	64608.9	129556	64434.8	111991	111081	113701	118098	107760	105585	117566	107437	104899
TRUE	Plasma033	Indole-3-lactic acid	C11 H11 N O3	Full match	Full match	Full match	No results		205.074	6.52	ddMS2 for preferred ion	39724.9	40015.6	38565.9	37977.4	34283.6	39277.2	35478.9	37279.5	35525.8	57601	44830.4	29329.2	23128.6	81402.6	9375.2	12757.2	57313.4	50589.1	41948.3	17482.7	67198.4	35758.8	30135.4	29017.3	54077.1	51934.9	12089.2	27019.4	29175.6	24206.9	29824.9	11509.9	38758.2	31106.1	62344.4	34526.9	38868.9	9415.02
TRUE	Plasma034	Indole-3-acetic acid	C10 H9 N O2	Full match	Full match	Full match	No results		175.063	7.021	ddMS2 for preferred ion	124032	119284	121262	120338	114885	122387	107521	115021	118044	269531	109796	42511.7	59951.6	185062	12946.8	75971.5	59366.9	192227	61291.9	75357.3	74694	643539	188072	107840	130341	250013	96842.4	117053	149459	38465.8	39454.9	45575.7	68464.8	39732.5	90118	37644.2	58163.7	33999.6
TRUE	Plasma035	Indole	C8 H7 N	Full match	Full match	Full match	No results		117.058	4.776	ddMS2 for preferred ion	163156	154050	155428	140140	262363	155847	174761	236192	157557	170269	304152	148348	259827	157811	105769	222173	139524	126594	135749	262426	151552	156496	98915.3	218114	269686	286545	135838	145395	227364	255226	292194	125270	255539	281289	114641	141727	206809	132213
TRUE	Plasma036	Hypoxanthine	C5 H4 N4 O	Full match	Full match	Full match	No results		136.038	1.241	ddMS2 for preferred ion	108960	94697.2	93749.8	104105	122321	122007	110056	108137	117448	43507.5	43730.1	136048	86290	165348	131584	98157.9	70058.1	89394.6	40095	78971.8	85435.9	103712	53362.2	110421	79347.1	185095	46587.2	117823	188105	54150.1	75595.6	74664.3	86872	61143.3	85910.5	80521.6	220629	56754.9
TRUE	Plasma037	Hydroxytriazolam	C17 H12 Cl2 N4 O	No match	Invalid mass	No results	No results		358.036	0.842	ddMS2 for preferred ion	512935	477360	540907	663778	449550	453865	0.001	576676	0.001	814233	671523	497709	439933	694731	301613	482897	267389	541562	376865	515078	370415	522419	564718	396007	596306	554719	433162	510267	587780	433735	516329	466805	489796	370576	519965	415053	402590	0.001
TRUE	Plasma038	Hippuric acid	C9 H9 N O3	Full match	Full match	Full match	No results		179.058	5.568	ddMS2 for preferred ion	92388.2	95992.9	94260.2	97505.8	99127.2	101205	88695.5	93760.7	94613.2	32557.5	0.001	6071.75	19867.5	16122.8	0.001	7669.82	199958	17400.9	830792	7824.92	64606.2	1.33533e+06	96228.5	0.001	71788.1	26789.2	23421.2	67120.8	133008	29837.1	11556.5	12788.8	55574	8685.82	11748.8	9909.06	8210.65	16016.6
TRUE	Plasma039	Hexanoylcarnitine	C13 H25 N O4	Full match	Full match	Full match	No results		259.178	6.122	ddMS2 for preferred ion	58656.6	60891.7	58680.9	54927.4	57700	55457.4	54468.5	52743	56351.6	43583.7	38912.5	41476.2	28932.8	58765.7	69478.3	24529.6	36823.8	38767.2	16744.4	16958.7	16463	31498.3	15641.6	65436.4	60013.6	51734	44501.5	41486	89601.8	16287.8	48844.1	54217.2	34875.6	252202	104359	40504.8	29114.7	67146.3
TRUE	Plasma040	Hexadecanamide	C16 H33 N O	Full match	Full match	Full match	No results		255.256	15.33	ddMS2 for preferred ion	101681	105390	108132	100306	103841	103925	105461	107504	93458.5	180096	408254	215257	290445	367362	170876	77478.8	170937	140306	347899	176524	53550.7	115165	108984	313126	350520	256958	68101.8	127042	115825	148313	112596	519244	176389	85058.8	163722	240387	207338	185405
TRUE	Plasma041	Gramine	C11 H14 N2	No match	Invalid mass	No match	No results		129.058	7.021	ddMS2 for preferred ion	64123.7	56830.7	56101.2	60875.2	57275.2	60125.9	58522.9	55694.4	53379.9	125678	54638.5	22162.6	24760.8	91845.9	0.001	37102.8	25424.8	90957.4	25555.8	36147.2	36479.7	303726	101544	53638.9	66145.8	127563	46736.2	58951	69235.2	18538.5	20813.9	24728.8	35839	20568.8	44618.6	16664.8	31512.5	17507.4
TRUE	Plasma042	Glycerophospho-N-palmitoyl ethanolamine	C21 H44 N O7 P	Full match	Full match	Full match	No results		453.285	11.203	ddMS2 for preferred ion	380068	350551	358157	304559	330210	310686	391474	323393	288526	1.11138e+06	308512	285247	280639	356864	138412	280141	275278	419822	263198	687887	459479	293034	349261	160394	715579	338467	277444	397254	356509	289143	428655	333971	377575	387019	200804	312878	249693	243547
TRUE	Plasma043	Eucalyptol	C10 H18 O	No match	Invalid mass	No results	No results		136.125	1.293	ddMS2 for preferred ion	59939.4	86049	0.001	0.001	111890	70514.1	46821.5	162128	28031.7	56528	106732	59572.8	97274.7	63572.2	35611.4	0.001	60163	55634.9	104733	89390.6	101711	0.001	69407	33058.4	33346	118856	83642.4	114499	95485.5	76377.3	71899.3	100670	33919.1	65216.6	0.001	0.001	74163.7	18812
TRUE	Plasma044	Ethyl paraben	C9 H10 O3	Full match	Full match	Full match	No results		166.063	10.649	ddMS2 for preferred ion	50741.2	46658.4	53286.2	46052.7	46182.4	40961.2	52436.3	4202.34	36877.4	62566.3	55810.8	48442.7	43343.4	43199	42736.4	39724	49296	48794.7	46383.2	50850.6	44579.5	41992.3	42726.5	46759.1	39802.3	42251.5	43413.9	42114.3	50080.1	39352.8	39679.8	45221.1	45762.2	43064.2	54859.8	45932.4	42195.6	46224.3
TRUE	Plasma045	Ethyl palmitoleate	C18 H34 O2	Full match	Full match	No results	No results		282.256	17.12	ddMS2 for preferred ion	50301.4	58705.4	43454.6	36905.1	32901.6	29706.4	33392.4	35654.7	28456.4	90674.8	11825.7	45475.3	41712.6	50012.9	58574.5	19871.6	18214.5	20311.5	12533.8	7197.57	10075.1	31504.6	0.001	36998.3	31553.7	25770.3	44227.5	35988.5	35388.8	0.001	37206.8	17070.7	39177.7	29160.2	16897.8	61971.3	20457.6	26577.7
TRUE	Plasma046	Erucamide	C22 H43 N O	Full match	Full match	Full match	No results		337.334	11.7	ddMS2 for preferred ion	40237.3	6.29112e+06	0.001	688088	305604	1.02876e+07	250861	429968	2.31864e+06	4.66068e+06	4.93344e+06	0.001	0.001	4.10271e+06	2.07625e+06	0.001	77287.1	412469	823208	3.64297e+06	1.01469e+06	300681	1.78645e+06	837051	38546.7	982666	697385	647205	614083	3.13059e+06	187282	34234.2	988282	802331	683933	0.001	936462	436846
TRUE	Plasma047	Docosahexaenoic acid	C22 H32 O2	Full match	Full match	No results	No results		328.24	15.401	ddMS2 for preferred ion	269413	261774	227239	181678	200092	211863	110312	188417	146520	214048	58103.5	169673	117580	137784	118780	134653	66653.9	87073.4	57954.8	43284	48854.2	131436	42951.5	103552	90066.5	112050	224151	113488	75597.3	35644.5	410101	50492.2	62355.9	123496	55675.9	113727	100484	89704.4
TRUE	Plasma048	DL-α-Aminocaprylic acid	C8 H17 N O2	Full match	Full match	Full match	No results		159.126	5.585	ddMS2 for preferred ion	17085.4	17227.5	14118.1	15918.9	14555	15615.8	16428.8	12757.7	14262	7737.38	12042.3	0.001	13664.5	31895	14569	11807.6	6687.13	0.001	8330.47	0.001	7149.34	25768.5	9594.85	4521.87	6768.58	6235.83	7826.83	20885.1	10856.1	9985.71	15670.6	0.001	0.001	24738.6	0.001	7026.06	10389.5	0.001
TRUE	Plasma049	DL-Tryptophan	C11 H12 N2 O2	Full match	Full match	Full match	No results		204.09	4.794	ddMS2 for preferred ion	6.1496e+06	0.001	6.04777e+06	5.68673e+06	6.15566e+06	6.16997e+06	6.2766e+06	5.71999e+06	5.68375e+06	5.78333e+06	7.45221e+06	4.9307e+06	5.85738e+06	5.81918e+06	0.001	4.95774e+06	2.27641e+06	3.36043e+06	3.90231e+06	6.33469e+06	5.85201e+06	0.001	1.86142e+06	5.2933e+06	7.26068e+06	6.81097e+06	4.37021e+06	4.52279e+06	5.09963e+06	6.38458e+06	7.48167e+06	2.74528e+06	5.07558e+06	7.67924e+06	2.33001e+06	5.28268e+06	4.48241e+06	0.001
TRUE	Plasma050	DL-Stachydrine	C7 H13 N O2	Full match	Full match	No results	No results		143.095	0.863	ddMS2 for preferred ion	313778	302977	229391	267067	251591	231445	223890	233045	271289	390203	63180	92553.1	74458.1	73977.8	141745	35790.4	674339	33777.5	32266.1	0.001	74794	256634	95135.7	52306.9	343398	36399.7	28490.7	282930	102487	710869	3.85845e+06	23770.3	89508.3	0.001	118899	17157.6	70009.3	59783.2
TRUE	Plasma051	DL-Arginine	C6 H14 N4 O2	Full match	Full match	Full match	No results		174.112	1.053	ddMS2 for preferred ion	34356.2	34558	36021.9	33569.8	26712.1	29167.3	33147.6	29371	42643.3	73974.4	70841.5	30399.2	31017.7	28617.9	28735.8	39378.1	29353.3	29380.7	37204.4	49268.7	55672.6	43334.6	51112	30303	43645.7	28373.6	13783.7	42980.2	31810.3	49307.7	48967.3	55262.7	31432.8	59482.4	47829.4	46704.7	44512.9	59798.5
TRUE	Plasma052	DL-Alanine	C3 H7 N O2	No results	Invalid mass	No results	No results		89.0481	0.81	ddMS2 for preferred ion	104696	138311	277473	290461	273400	256616	410312	205596	327267	117673	288438	114150	242788	231692	100952	130373	96008.4	61469.7	94289.9	308410	312572	197769	314124	145100	235387	224047	526639	233100	197597	239374	194974	361252	62819.4	276122	120357	199118	219533	469159
TRUE	Plasma053	Diisobutylphthalate	C16 H22 O4	Full match	Full match	Full match	No results		278.152	13.19	ddMS2 for preferred ion	654944	682780	732947	624324	778737	788797	737248	673120	844118	463001	383917	468593	448603	467441	445574	481507	373539	369036	479448	478377	473477	491964	465420	406598	413136	462349	424914	409510	435346	459521	470662	423591	502275	450093	457580	466528	405738	433659
TRUE	Plasma054	Dibutyl sebacate	C18 H34 O4	Full match	Full match	Full match	No results		314.245	16.143	ddMS2 for preferred ion	244053	193924	318960	138497	114943	146809	77444.4	127844	103401	209062	204501	228637	207811	221269	196814	155295	120380	147581	132374	105541	149647	158738	166359	174993	99418.3	171850	127435	87327.7	135140	132300	123148	156110	155732	153999	147862	143903	112765	144208
TRUE	Plasma055	D-Erythro-sphingosine 1-phosphate	C18 H38 N O5 P	Full match	Full match	Full match	No results		379.249	9.61	ddMS2 for preferred ion	262005	266871	262232	240920	252065	242596	248322	230150	207334	181381	213157	206130	219237	222554	165585	162289	128551	171551	140271	192349	188035	228727	147932	132690	237075	214296	215081	150018	263608	174063	264484	224018	135222	195650	99346.5	173223	141203	258269
TRUE	Plasma056	Decanoylcarnitine	C17 H33 N O4	Full match	Full match	Full match	No results		315.241	7.796	ddMS2 for preferred ion	332006	330514	312064	327887	363043	342753	352238	303945	309703	132682	138677	224132	120706	289908	312183	106448	116365	125618	37605.5	20147.3	58603.4	133574	81600.6	140060	227189	215143	111770	148548	433316	86560.1	152528	118065	87347.7	2.33565e+06	205933	144673	112961	105766
TRUE	Plasma057	D-Carnitine	C7 H15 N O3	Full match	Full match	Full match	No results		161.105	0.802	ddMS2 for preferred ion	2.70966e+06	0.001	4.02932e+06	4.00275e+06	3.86665e+06	3.52064e+06	4.0933e+06	3.41465e+06	4.35364e+06	3.8002e+06	7.49188e+06	3.78276e+06	2.8709e+06	3.45487e+06	5.22399e+06	2.71615e+06	2.46028e+06	3.66496e+06	3.64308e+06	3.72694e+06	3.55144e+06	2.52882e+06	2.59191e+06	4.12438e+06	6.03807e+06	5.85482e+06	4.88707e+06	3.79054e+06	3.23695e+06	3.00155e+06	4.8685e+06	2.49203e+06	2.58072e+06	4.59479e+06	3.79474e+06	4.2824e+06	2.38075e+06	4.2748e+06
TRUE	Plasma058	Cyclohexylamine	C6 H13 N	Full match	Full match	No results	No results		99.1051	1.797	ddMS2 for preferred ion	18961.7	19775.8	16688.2	19414.9	20640.7	18617.5	17865.6	17551.5	15607	29810.7	33536.1	14052.9	48104.3	11773.6	17996.7	22378	9664.75	13340.6	0.001	19387.1	17913.2	16202.7	17329.8	10564.3	33505.5	26132.2	100196	18813.6	13845.2	0.001	17524.7	15274	0.001	11430.6	17290.6	20809.6	18831.3	23926.7
TRUE	Plasma059	Creatinine	C4 H7 N3 O	Full match	Full match	Full match	No results		113.059	0.821	ddMS2 for preferred ion	866914	768723	865649	884379	862536	876028	894620	948036	1.00704e+06	1.08511e+06	1.11367e+06	1.12714e+06	1.01739e+06	970501	433899	511487	946647	819735	710890	472895	879532	1.17343e+06	1.82863e+06	672231	795525	915691	632887	916598	793332	970226	581664	565897	0.001	856700	868425	688531	727751	648845
TRUE	Plasma060	Creatine	C4 H9 N3 O2	Full match	Full match	Full match	No results		131.07	0.834	ddMS2 for preferred ion	624589	755177	749724	796530	718671	748896	850668	752585	845281	970359	1.28493e+06	765452	764125	1.09307e+06	1.38633e+06	1.53123e+06	389373	750028	762595	1.60885e+06	1.03821e+06	544380	708856	999959	1.3166e+06	737933	642257	1.28956e+06	1.06548e+06	911369	947405	1.01719e+06	1.73586e+06	160652	1.69709e+06	1.63109e+06	309903	1.86733e+06
TRUE	Plasma061	Cortisol	C21 H30 O5	Full match	Full match	Full match	No results		362.209	7.307	ddMS2 for preferred ion	46274	42796.4	42073.4	37516.6	40199.9	45271.4	41367.2	41043.3	38296.3	64008.4	19277.2	32226.5	22043.8	47944.9	51974.9	22931.2	14379.2	28303.6	0.001	42954.2	39279.5	0.001	22426.2	16806.5	26464.2	49380.3	12921	40342.9	75245.9	9298.86	19567.8	59700.6	48872.4	13604	54139.4	8425.93	37073.5	14787.9
TRUE	Plasma062	Choline	C5 H13 N O	Full match	Full match	Full match	No results		103.1	0.791	ddMS2 for preferred ion	1.2374e+06	1.10941e+06	1.4094e+06	1.37463e+06	1.41175e+06	1.55939e+06	1.30904e+06	1.2723e+06	1.38423e+06	943980	1.66094e+06	1.49307e+06	1.00813e+06	2.9428e+06	913952	1.07025e+06	1.8089e+06	1.50949e+06	1.26643e+06	973050	2.23082e+06	1.37386e+06	2.10781e+06	1.01376e+06	1.58375e+06	1.02498e+06	1.11991e+06	1.34488e+06	1.39507e+06	1.08895e+06	803836	1.07461e+06	821888	1.29331e+06	1.61269e+06	1.72698e+06	1.74133e+06	1.0396e+06
TRUE	Plasma063	Carvone	C10 H14 O	No results	Full match	Full match	No results		150.104	0.32	ddMS2 for preferred ion	48999.9	160879	56063.5	174654	158707	125841	50825.1	73521.8	78922.3	64712.9	50205.6	46758	84185.7	87896.1	69857.3	101814	69462.7	60101.9	79056.5	0.001	114935	109945	35919.7	105780	90856.7	52902.4	54651.1	57707.2	23721.4	52801.6	75391	48993.3	99324.2	24325.9	74369.7	88036.5	155384	47044.4
TRUE	Plasma064	Buprenorphine	C29 H41 N O4	No match	Invalid mass	No results	No results		467.301	9.738	ddMS2 for preferred ion	391512	383226	384855	382380	402644	356930	456622	399645	354399	852441	263552	315026	202159	223548	167144	76446.1	182596	283315	220421	815978	521858	317800	301887	184297	742149	334771	177015	315022	199596	255470	566056	297337	275694	309756	93734.6	575673	238592	148498
TRUE	Plasma065	Bilirubin	C33 H36 N4 O6	Full match	Full match	Full match	No results		584.263	7.658	ddMS2 for preferred ion	406307	399800	418485	422007	452406	407273	422593	383009	399875	315924	393392	279950	387854	978293	356406	707689	177997	250683	253686	289035	202756	434351	103992	727850	410789	304003	442251	324219	247809	493862	467566	212988	431685	514658	237956	406050	92770	228612
TRUE	Plasma066	Betaine	C5 H11 N O2	Full match	Full match	Full match	No results		117.079	5.575	ddMS2 for preferred ion	93875.4	137794	131380	114206	88956.6	114522	79434.8	128731	74935	101396	140380	79105.3	137863	81617.8	121624	89314	194253	26016.8	69698.3	110259	102172	69010.5	60148.7	36014.7	27774.6	131784	74603.9	91962.8	100964	50637.3	97286.5	105340	110733	213099	112174	53057.5	142201	86093.4
TRUE	Plasma067	Benzophenone	C13 H10 O	Full match	Full match	Full match	No results		182.073	10.274	ddMS2 for preferred ion	57519.1	49152.4	49684.1	50323.2	50400.9	59669.5	65186.2	0.001	73744.1	38345.4	44690.5	44678.1	43772.8	39793.3	37115.7	46773.8	37144.9	51995	0.001	48313.2	39423	31935.3	42883.1	43335	41528	45771.5	45693.1	39795.6	34993.4	39064.2	42350.9	39766.8	44136.8	31817.2	52081.8	0.001	32617.1	37933.2
TRUE	Plasma068	Arachidonic acid	C20 H32 O2	Not the top hit	Full match	Full match	No results		304.24	15.685	ddMS2 for preferred ion	112458	120743	139285	116542	97998.4	101572	66210.2	93986.6	70134.4	172173	62712.2	166873	94149.6	104813	141000	85858.7	95351.9	95999.8	51417.8	38150.7	50429.1	86354.4	39118.8	109898	74783.8	103874	72755	87588.2	114351	43473.3	149108	24872.6	46475.1	118588	37368.5	128040	56237.1	84262.5
TRUE	Plasma069	Aniline	C6 H7 N	Full match	Full match	Full match	No results		93.0583	16.16	ddMS2 for preferred ion	122599	48406.8	59158.8	0.001	28604.2	36396.2	77046.5	65898.3	68738.2	57663.7	20490.1	56266.4	120190	103193	49064.4	0.001	35138.7	19726	41691	30444.9	11301.3	18605.6	45937.2	10018	10606.7	87509.2	79409.3	47902.2	40005.6	56703.6	0.001	87282.5	68753.2	28181.2	25682.8	28347.5	62813.2	57032.6
TRUE	Plasma070	Acetyl-β-methylcholine	C8 H17 N O2	Full match	Full match	No results	No results		159.126	0.885	ddMS2 for preferred ion	139329	108923	134824	109078	116674	116076	114441	112086	125087	134360	58554.6	245190	18223.4	11650	48792.1	112571	126489	88541.5	280380	113998	136270	64876	199485	44511.6	242232	59564.9	114920	73546.1	40390.2	49367.6	252707	110621	385479	128409	67482.3	131250	18821.8	238025
TRUE	Plasma071	Acetyl-L-carnitine	C9 H17 N O4	Full match	Full match	Full match	No results		203.116	0.891	ddMS2 for preferred ion	2.8278e+06	2.55131e+06	2.85347e+06	2.30403e+06	2.52517e+06	2.69367e+06	2.38084e+06	2.59913e+06	2.31982e+06	1.66943e+06	1.95628e+06	3.07812e+06	971651	2.02161e+06	3.58592e+06	1.24956e+06	1.93471e+06	1.42325e+06	1.13941e+06	963477	1.76581e+06	2.20672e+06	1.54435e+06	1.78187e+06	3.12611e+06	2.65094e+06	2.63099e+06	1.76171e+06	3.18396e+06	1.17794e+06	1.75047e+06	1.50568e+06	1.31029e+06	2.27819e+06	3.28046e+06	2.37055e+06	1.61017e+06	1.53676e+06
TRUE	Plasma072	Acetylcholine	C7 H15 N O2	Full match	Full match	Full match	No results		145.11	0.832	ddMS2 for preferred ion	111943	106859	124111	104598	88128.8	86441.5	95091.7	109266	124226	89842.1	161878	133957	110705	69250.2	64964.6	75410.7	46952.2	92312.6	80124	46321.5	102247	73390.4	100483	84560.6	78175.6	163263	72375.9	95508.1	99322.6	113873	76052.7	118620	76637.5	129560	205135	129517	66808.2	124618
TRUE	Plasma073	Acetophenone	C8 H8 O	Full match	Full match	No results	No results		120.058	0.375	ddMS2 for preferred ion	83017.9	115233	92014.4	55656.5	101151	80318.2	64605.2	97216.2	77287.6	62510.4	72675.5	97123.1	80341.8	175862	109463	93050.6	90732.8	120753	109422	93463.2	51714.9	160247	59448.2	66889.1	110472	43027.8	83719.2	72365.3	177806	101430	70355.4	88912.8	82411.5	58898.4	0.001	61765.7	48956.3	75914.6
TRUE	Plasma074	6-Phenoxynicotinic acid	C12 H9 N O3	Not the top hit	Full match	No results	No results		215.059	6.016	ddMS2 for preferred ion	12993.4	14127.9	11538	12570.6	13078.4	12021.7	10728	9542.21	11097.1	16251.9	0.001	15555.7	28946.6	9715.02	65457.9	11998	0.001	9722.9	0.001	11057.7	0.001	7597.93	6369.28	7255.85	8456.66	11420.2	21353.1	9696.36	6466.79	7977.56	9402.93	11509.4	0.001	6711.16	8819.84	11924.1	7722.4	43932.3
TRUE	Plasma075	5-Hydroxyindole-3-acetic acid	C10 H9 N O3	Full match	Full match	Full match	No results		191.058	2.349	ddMS2 for preferred ion	143565	134540	129429	126689	149509	150842	152954	24679.3	135997	188556	45129.3	10492.1	84950.1	295336	63785.5	16434	18544.3	142611	95043.6	64726.4	191634	146342	100091	120551	30877.7	160520	76017.9	197370	94491.9	110906	108328	0.001	44709.6	216216	140388	143112	242553	18888.7
TRUE	Plasma076	4-Indolecarbaldehyde	C9 H7 N O	Full match	Full match	Full match	No results		145.053	4.794	ddMS2 for preferred ion	134467	115021	118238	114431	112806	122765	121001	115343	97053.9	104053	160891	103766	127545	104311	44241.2	110039	39907.8	61349.3	72528.6	134877	106796	100255	31964.7	94578.5	156028	132114	89480.6	82009.5	99706.7	143729	150668	53451.3	101389	157034	48464.2	102349	97287.3	54036.5
TRUE	Plasma077	4-Hydroxybenzaldehyde	C7 H6 O2	Full match	Full match	Full match	No results		122.037	1.37	ddMS2 for preferred ion	147395	148829	153260	144165	147923	164847	187148	152010	136129	132654	183236	111246	141126	120965	124970	164466	71133.3	107719	99516	174732	149130	158287	58497.8	137463	139168	194229	116005	111970	124008	145858	128236	142227	170480	173201	101479	139811	198722	140780
TRUE	Plasma078	4-Ethoxy ethylbenzoate	C11 H14 O3	Full match	Full match	No results	No results		194.094	10.65	ddMS2 for preferred ion	182351	161260	165263	162849	163436	155409	150612	153670	125289	148826	189819	156293	158505	149269	161318	161321	141530	168570	163251	159164	179800	163933	165826	152469	143007	154429	147242	150438	153791	160541	152045	156958	178727	154426	159398	146717	138415	119922
TRUE	Plasma079	3-Methylxanthine	C6 H6 N4 O2	No match	Invalid mass	No results	No results		166.048	6.599	ddMS2 for preferred ion	27688.7	27185.2	0.001	32209.7	45622.8	54380.1	50437.4	64153	72311.3	83218.3	56789.8	48738.5	38180.7	37482.4	51370.1	49025.9	32465.4	45563.8	43272.5	42541	26296.3	40725.8	22642.2	59669.7	45366.8	22260.7	83587	66304.5	30583.1	65469.6	58268.3	0.001	64258	90961	0.001	47423.9	84956.7	43937.8
TRUE	Plasma080	3-[(4-Methylpyrimidin-2-yl)thio]-1-phenylprop-2-en-1-one	C14 H12 N2 O S	No match	Full match	No results	No results		256.067	0.956	ddMS2 for preferred ion	72081.6	186237	0.001	82418.2	189972	187884	173345	214882	178730	41868.7	10712.5	107898	122412	0.001	128546	182821	145633	53458.5	176326	178114	80717.2	214485	60790.4	161879	185006	0.001	154326	111547	0.001	62357.6	51768.7	181249	172841	224735	228201	165743	174448	186651
TRUE	Plasma081	3,5-di-tert-Butyl-4-hydroxybenzaldehyde	C15 H22 O2	Full match	Full match	Full match	No results		234.161	12.198	ddMS2 for preferred ion	35162.1	33907.8	38420.3	29559.9	40089.7	50027.8	523436	46583.9	42956.6	33539.5	32588.9	26729	23353.9	27911.5	21690.2	26076.4	47300.8	22318.2	24335.9	27829.4	20104.1	31467.4	25609.5	25773.5	26553.9	31805.5	26073.2	24253.4	28606.8	21982.1	28171.9	24203.9	28485.6	24416.6	23719.8	31441	20860.6	22502.2
TRUE	Plasma082	3,5-Dimethyl-4- methoxybenzoic acid	C10 H12 O3	Full match	Full match	No results	No results		180.079	8.1	ddMS2 for preferred ion	371024	347367	369705	329032	355925	347510	339894	339850	323215	66176.2	68043.8	89124.2	41543	52421.6	22958.4	72122.9	93047.8	62965.4	17663.4	0.001	13676.9	393628	275826	24619.7	54098.5	0.001	356365	35208.3	0.001	0.001	541919	0.001	0.001	34851.8	28024.7	0.001	23595.8	0.001
TRUE	Plasma083	2-Naphthylamine	C10 H9 N	Full match	Full match	Partial match	No results		143.073	4.794	ddMS2 for preferred ion	65150.3	49277	52244.1	50473.2	61550.9	62682.6	59256.3	51646	53566.6	44870.1	65752.4	44240.3	57601.9	50098.3	16602.8	47145.6	24132.9	29637	33148.8	62600.7	53390.9	41616.4	16946.3	49138.5	64474.9	65671.2	35159.3	37105.4	47829.6	59740.9	74921.8	23679.7	51151.6	72270.1	21167.6	44853.4	40263.4	25539.3
TRUE	Plasma084	2-Hydroxycinnamic acid	C9 H8 O3	Full match	Full match	Not the top hit	No results		164.047	1.371	ddMS2 for preferred ion	1.75986e+06	1.73329e+06	1.8061e+06	1.86807e+06	1.88144e+06	2.01154e+06	2e+06	1.94593e+06	1.85882e+06	1.48387e+06	2.30105e+06	1.36456e+06	1.60667e+06	1.46473e+06	1.53284e+06	1.86296e+06	865105	1.30819e+06	1.27892e+06	2.18821e+06	1.80046e+06	2.04658e+06	737429	1.82253e+06	1.56849e+06	2.32452e+06	1.51908e+06	1.3415e+06	1.54455e+06	1.83748e+06	1.74698e+06	1.66698e+06	2.07879e+06	2.24154e+06	1.30495e+06	1.86282e+06	2.55912e+06	1.78975e+06
TRUE	Plasma085	2-Amino-1,3,4-octadecanetriol	C18 H39 N O3	Full match	Full match	No results	No results		317.293	8.163	ddMS2 for preferred ion	8169.28	10879.3	8958.67	0.001	0.001	0.001	0.001	0.001	0.001	50859.8	48814.5	40717.2	39778.3	23396.1	208191	36969.1	41274.1	37483.4	38418.8	44490.8	26534.4	101668	30982.1	49025	36571.9	39846.4	21810.6	21998.9	50086.3	84737.3	35903.6	47329.4	29672.1	38592.4	66371.7	41049.9	60384	52600.4
TRUE	Plasma086	2-[(3S)-1-(1-Methyl-4-piperidinyl)-3-pyrrolidinyl]-1H-benzimidazole-5-carbonitrile	C18 H23 N5	No match	Invalid mass	No results	No results		309.194	7.073	ddMS2 for preferred ion	76886.1	78114.1	77162.1	76450.5	76704.8	78387.2	80988.9	82791.4	78449.8	47743.8	105347	106030	77547.2	100494	32048.6	42358	52986.7	85043.1	66148.5	0.001	49956.6	99471.4	121303	46634.6	89350.3	40486.4	33571.7	150903	97632.2	99916.9	25675.9	34147.4	13278.4	95517.5	149466	52012.6	32762.3	50627.8
TRUE	Plasma087	2,2,6,6-Tetramethyl-4-piperidinol	C9 H19 N O	Full match	Full match	No results	No results		157.147	8.837	ddMS2 for preferred ion	166826	167569	183664	149760	168884	168934	158029	163227	156303	180132	171686	174195	174705	175442	173113	151103	170353	194589	133398	158305	162581	141668	158264	169481	151505	147707	172917	159070	165664	229591	163575	167182	169211	182118	175904	169494	162159	168271
TRUE	Plasma088	1-Linoleoyl glycerol	C21 H38 O4	Not the top hit	Full match	No results	No results		354.277	14.828	ddMS2 for preferred ion	121361	155927	161174	124323	134328	147381	97605.9	124488	85632.8	53106.5	40170.3	50416.7	78276.9	93457.5	51742.5	81515.7	33705.4	37193.2	30079	0.001	35958.9	184200	51210.8	100783	69182.2	49900.6	64740.1	65914.4	49908.9	59676.9	49398.2	25726.8	0.001	37191.1	32556.1	84391.7	63140.6	100806
TRUE	Plasma089	[Similar to: Zerumbone; ΔMass: 20.1323 Da]	C3 H11 N4 O2 P S	Full match	Invalid mass	No results	No results		198.035	0.66	ddMS2 for other ion	606918	549409	612808	586163	585316	655861	628185	594694	612826	640809	580152	535249	533705	642158	419381	586920	217537	666074	564531	677007	582348	544302	696395	558016	623388	663997	490529	586593	714223	542343	562098	611055	605674	751128	536623	620621	602300	582922
TRUE	Plasma090	[Similar to: Toliprolol; ΔMass: 105.1970 Da]		No results	Invalid mass	No results	No results		117.96	16.11	ddMS2 for preferred ion	16076.6	97038	30273	83159.8	112642	61241.5	71378.2	148904	40016.8	80103.8	42674.8	0.001	65042.7	116611	158978	203130	84778.1	101206	0.001	145635	71711.6	79575.8	140408	166829	77473.1	21766.1	135140	76977.6	44913.1	68653.2	132692	61488.1	0.001	94012	98236.7	47343.3	44348.2	57808.4
TRUE	Plasma091	[Similar to: Tobramycin; ΔMass: 291.1796 Da]	C6 H12 N2 O4	Full match	Invalid mass	No results	No results		176.08	1.163	ddMS2 for preferred ion	750926	1.09847e+06	978865	585578	634443	420019	413553	789778	375825	714757	910557	180490	898356	556832	477352	513728	72494.1	0.001	404454	513834	0.001	0.001	293458	38131.2	381810	735025	0.001	0.001	487032	667254	596275	0.001	562809	432567	543074	453704	25997.2	510804
TRUE	Plasma092	[Similar to: tert-Butyl 4-(2,1,3-benzothiadiazol-4-ylsulfonyl)-1,4-diazepane-1-carboxylate; ΔMass: 102.0334 Da]	C5 H13 N8 O5 P	Full match	Invalid mass	No results	No results		296.075	0.476	ddMS2 for preferred ion	175026	102021	0.001	208713	163572	60038	61257.4	100519	69973	108687	244543	184735	124117	153612	191855	175634	67783.6	136231	195619	232697	102688	110045	0.001	136925	179535	172724	92486.3	180528	202200	98971.8	163217	166360	85379.5	107675	192204	191669	180932	135923
TRUE	Plasma093	[Similar to: Taurochenodeoxycholic acid; ΔMass: 49.9828 Da]	C26 H43 N O5	Full match	Invalid mass	No results	No results		449.314	8.833	ddMS2 for preferred ion	310163	316441	316108	146173	152031	152620	163442	147850	141956	234492	429934	216974	32826.1	523887	37730.3	53303.1	12420.1	733917	0.001	2.5951e+06	733880	88978.6	106275	125708	165124	68146.6	46441.4	0.001	54615.3	0.001	1.00102e+06	707041	424370	180914	1.83848e+06	358123	382849	118182
TRUE	Plasma094	[Similar to: Sulfamerazine; ΔMass: 46.0421 Da]	C9 H6 N4 O S	Full match	Invalid mass	No results	No results		218.026	16.067	ddMS2 for other ion	65453.6	107847	80602.9	64297.5	218093	218050	70134.9	225196	737751	90636.4	61056.1	113423	83549.7	92950	112285	70244.3	73263.7	126799	111703	152774	125790	0.001	162798	123989	0.001	177896	158657	143187	131261	37018.2	198327	240068	305166	541100	206490	0.001	382362	230029
TRUE	Plasma095	[Similar to: Ricinoleic acid methyl ester; ΔMass: 32.0265 Da]	C18 H32 O2	Full match	Invalid mass	No results	No results		280.24	15.917	ddMS2 for preferred ion	226006	293212	360976	264026	176264	289358	190208	223269	227600	336973	98722.5	271526	194632	327026	349533	213234	95160.6	134990	89178.4	13441.5	40990.3	154390	42055.5	207449	153275	192485	222195	207821	212058	50547	215154	91946.7	167365	196859	64429.2	187236	138278	143060
TRUE	Plasma096	[Similar to: Prostaglandin D1; ΔMass: 234.1758 Da]	C2 H8 N4 O2	Full match	Invalid mass	No results	No results		120.065	0.837	ddMS2 for preferred ion	26715.1	20262.7	24637	19736.7	25147.4	35473.7	26520.6	37514.2	25790.1	24635.5	41768	20940.8	14274.6	35458.4	0.001	24232.7	45427.4	16912.9	21601	19998.8	43957.7	28197.9	85141.2	14106.2	21516.1	17072.1	18579.2	30730.8	20440.6	17708.4	9844.55	19597.4	61743.7	15890	35255.9	8534.28	21567.8	10977
TRUE	Plasma097	[Similar to: PEG n8; ΔMass: -17.0262 Da]	C11 H34 N9 O4 P	Full match	Invalid mass	No results	No results		387.247	5.452	ddMS2 for preferred ion	16388.6	18268.6	17539.2	23053.7	26753.7	27742.2	0.001	0.001	0.001	9595.42	8500	11284	8061.07	10578	6401.21	7481.58	6049.85	0.001	21608.1	18069.4	12520.4	18571.6	8796.29	9121.83	8747.8	21234.8	7672.3	8283.23	8443.27	10221.8	0.001	8492.03	9980.66	9773.84	13833.5	9476.95	8167.41	6101.47
TRUE	Plasma098	[Similar to: PEG n10; ΔMass: 26.9998 Da]	C13 H38 N9 O5 P	Full match	Invalid mass	No results	No results		431.273	5.586	ddMS2 for preferred ion	17574.7	19749.4	15068	20230.8	20594.9	22040.6	23186.9	21678	19599	7872.81	6978.23	8276.9	8024.63	6506.82	5821.11	6385.37	5750.75	0.001	0.001	17782.3	8791.85	19424.4	7940.71	8059.68	8883.58	19004.5	6947.72	7334.98	6706.56	9055.72	0.001	6950.88	9110.93	7873.13	8682.58	6935.38	6549.28	6558.58
TRUE	Plasma099	[Similar to: Paromomycin; ΔMass: 491.3392 Da]	C2 H5 P S2	Full match	Invalid mass	No results	No results		123.957	16.224	ddMS2 for preferred ion	113066	98138.1	119693	1.42303e+06	73075.6	48546.3	57580.7	66765	0.001	1.66195e+06	51729	80642.9	63083.3	65699.8	256387	1.51439e+06	87201.2	47881	215421	91224.6	111283	46641.8	68023.8	163593	0.001	169374	95815.3	108927	99416.4	204657	65448.2	54449.5	59286.5	89403.7	0.001	49301.7	178387	46447.6
TRUE	Plasma100	[Similar to: Palmitoylcarnitine; ΔMass: 112.1255 Da]	C15 H29 N O4	Full match	Invalid mass	No results	No results		287.209	7.074	ddMS2 for preferred ion	252096	249175	247949	243217	239378	249872	246706	249108	242856	111941	125112	185220	114722	241607	225591	98817.6	101828	105795	41964.1	23575.9	50907.9	89677.8	49164	123160	191130	194241	116130	125785	405472	75797.7	120540	107899	64953.2	1.44341e+06	174821	109233	103400	89879.9
TRUE	Plasma101	[Similar to: Palmitoyl sphingomyelin; ΔMass: -92.0988 Da]	C47 H91 N2 O5 P	Full match	Invalid mass	No results	No results		794.666	16.169	ddMS2 for other ion	0.001	134991	31696.6	149335	108049	232622	0.001	251822	143973	1.00949e+06	525695	326945	111517	0.001	21356.6	37052.5	0.001	89515	129448	144045	43550.9	224400	740387	809710	359054	378250	207360	610539	601563	409096	91636.7	460141	184255	575574	443768	854115	501522	656974
TRUE	Plasma102	[Similar to: Palmitoyl sphingomyelin; ΔMass: -64.0672 Da]	C45 H87 N2 O5 P	Full match	Invalid mass	No results	No results		766.635	16.078	ddMS2 for other ion	0.001	0.001	38386.5	621145	63618.4	108005	95223.2	197375	50321.5	0.001	0.001	0.001	0.001	0.001	0.001	115876	140964	88041.7	169379	124398	154912	112801	239379	190449	37032.2	0.001	38096.7	102940	196809	151885	133166	197302	120525	200211	0.001	332392	140541	95876.8
TRUE	Plasma103	[Similar to: Palmitoyl sphingomyelin; ΔMass: 46.0425 Da]	C39 H68 N4 O4	Full match	Invalid mass	No results	No results		656.525	11.519	ddMS2 for other ion	0.001	0.001	0.001	416230	0.001	55933.9	29635.2	29535.9	6923.95	0.001	0.001	0.001	0.001	140022	272278	52736.5	208356	76780.6	160852	45920.4	64981.5	37941.7	611447	231988	36234.3	74972.9	49795.5	23589.8	0.001	18893.5	128051	242523	297364	119161	45525.4	83184.9	62935.3	16692
TRUE	Plasma104	[Similar to: Palmitoyl sphingomyelin; ΔMass: 32.0269 Da]	C40 H70 N4 O4	Full match	Invalid mass	No results	No results		670.541	15.609	ddMS2 for other ion	135208	4926.44	0.001	1.27329e+06	509655	666182	24550.2	0.001	0.001	59219.4	0.001	0.001	68248	304287	1.59078e+06	839922	1.44769e+06	1.58543e+06	1.60195e+06	257584	2.24919e+06	765151	1.89005e+06	1.32e+06	281274	1.87407e+06	852685	496621	445184	349186	612108	1.22854e+06	817369	1.19031e+06	772777	877069	1.96492e+06	449405
TRUE	Plasma105	[Similar to: Palmitoyl sphingomyelin; ΔMass: 3.9955 Da]	C31 H74 N10 O7	Full match	Invalid mass	No results	No results		698.572	15.995	ddMS2 for other ion	0.001	0.001	0.001	639977	41819.4	80330.6	430643	553955	208980	0.001	0.001	0.001	0.001	0.001	9963.93	119324	375412	390801	339486	708411	81558.1	95828.6	22287.8	204481	376731	122140	175045	201205	301178	157875	23190.2	6023.72	0.001	12639.4	632662	138208	182064	654856
TRUE	Plasma106	[Similar to: Palmitoyl sphingomyelin; ΔMass: 20.0266 Da]	C39 H75 N2 O5 P	Full match	Invalid mass	No results	No results		682.541	13.408	ddMS2 for other ion	0.001	0.001	0.001	1.97058e+06	3.77917e+06	2.03159e+06	0.001	2.33698e+06	2.58474e+06	0.001	0.001	375872	638682	0.001	3.91668e+06	3.51687e+06	2.46712e+06	3.66365e+06	3.4875e+06	2.11608e+06	2.18367e+06	2.45625e+06	4.40245e+06	1.59892e+06	1.51344e+06	3.98622e+06	1.33891e+06	2.4508e+06	2.10431e+06	2.75959e+06	2.03243e+06	3.99718e+06	2.51212e+06	1.08297e+06	3.65836e+06	2.68042e+06	3.42372e+06	1.98197e+06
TRUE	Plasma107	[Similar to: Palmitoyl sphingomyelin; ΔMass: 183.2347 Da]	C26 H50 N O7 P	Full match	Invalid mass	No results	No results		519.333	10.726	ddMS2 for preferred ion	8.42353e+06	7.7313e+06	7.93982e+06	8.90761e+06	1.0515e+07	8.0744e+06	9.24912e+06	9.56342e+06	8.177e+06	7.63975e+06	9.52399e+06	6.39632e+06	8.82252e+06	5.89969e+06	3.62065e+06	4.98198e+06	4.9659e+06	4.04999e+06	8.24204e+06	3.57936e+06	6.17012e+06	9.9257e+06	6.5364e+06	3.74002e+06	8.51658e+06	5.63139e+06	8.46931e+06	6.63822e+06	1.06235e+07	9.87304e+06	9.88828e+06	1.02165e+07	2.22845e+06	9.88286e+06	2.77536e+06	7.64057e+06	5.06732e+06	5.32591e+06
TRUE	Plasma108	[Similar to: Palmitoyl sphingomyelin; ΔMass: 165.1882 Da]	C27 H56 N O7 P	Full match	Invalid mass	No results	No results		537.379	14.146	ddMS2 for preferred ion	36008.6	41124.2	36897.1	30771.5	26063	34846.2	21347.4	26804.5	17329.7	45040.6	48832.9	30572.9	36367.3	32905	0.001	15065.4	21043	23481.6	26356	13290.3	32469.5	47290.4	27384.5	14093.6	44995.8	16115.9	8063.39	17654.7	28025.3	22966.9	35628.6	32200.5	21949.8	32562.1	0.001	30843.9	10601.4	26059.8
TRUE	Plasma109	[Similar to: Palmitoyl sphingomyelin; ΔMass: 161.2521 Da]	C22 H49 N5 O6 P2	Full match	Invalid mass	No results	No results		541.315	10.021	ddMS2 for preferred ion	123181	120325	123694	130497	147208	129716	171233	159619	90591.3	197895	32612.9	69845.5	53227.7	63139.3	49222.5	42465	44871	78734.7	67783.4	158541	114228	64138.2	54285.3	63176.9	164507	56596.9	38101.5	97874.1	42530.1	67792.9	461487	28503	74478.8	74615.4	0.001	114891	80506.3	77220.3
TRUE	Plasma110	[Similar to: Palmitoyl sphingomyelin; ΔMass: 159.2350 Da]	C28 H50 N O7 P	Full match	Invalid mass	No results	No results		543.333	10.778	ddMS2 for preferred ion	2.45174e+06	2.28168e+06	2.3242e+06	2.07902e+06	2.60543e+06	2.56401e+06	2.32592e+06	2.8786e+06	2.29555e+06	3.89067e+06	1.69183e+06	2.94821e+06	2.52213e+06	2.32302e+06	2.18482e+06	2.75783e+06	2.5009e+06	1.45499e+06	2.93902e+06	1.9365e+06	1.87389e+06	1.6598e+06	3.22095e+06	1.77629e+06	3.33118e+06	2.33925e+06	1.79951e+06	3.74399e+06	3.82351e+06	1.81346e+06	3.87752e+06	1.58568e+06	1.63823e+06	3.79982e+06	758148	3.03168e+06	1.84508e+06	2.66653e+06
TRUE	Plasma111	[Similar to: Palmitoyl sphingomyelin; ΔMass: 135.2350 Da]	C30 H50 N O7 P	Full match	Invalid mass	No results	No results		567.333	10.754	ddMS2 for preferred ion	638201	0.001	550483	622609	635445	655861	633615	618067	630271	925292	328659	623682	458302	373916	278348	556610	392607	387937	487042	176221	185623	531283	498306	328207	809565	560758	1.12678e+06	573225	487633	304864	1.26581e+06	350131	190630	636119	186559	521483	409407	370400
TRUE	Plasma112	[Similar to: Palmitoyl sphingomyelin; ΔMass: 133.2194 Da]	C26 H48 N7 O5 P	Full match	Invalid mass	No results	No results		569.348	11.141	ddMS2 for preferred ion	106386	95530.8	88059.2	86843.6	81047.7	95205.1	106328	82751.6	89396.8	232787	51269.8	108632	72364.1	64294.6	17561.4	44202.8	49865.8	58989	81496	70888.5	86652.2	61203	122063	75722.8	219562	80677.6	73419.6	93954.1	90712.9	91818.7	132742	27766.9	46125.5	156682	0.001	144347	52447.6	64434.9
TRUE	Plasma113	[Similar to: Palmitoyl sphingomyelin; ΔMass: 131.2038 Da]	C37 H49 N O4	Full match	Invalid mass	No results	No results		571.364	12.018	ddMS2 for preferred ion	41437.3	41887.4	38719.2	46445.1	51580.5	45733.7	49926.1	39801.9	42969.5	123709	40863.8	51196.5	38660.7	38143.6	29965	24060.8	42988.1	31232.1	52295.4	58890.7	55567.8	28811.1	55741.4	46538.3	109335	50874	36534.5	58336.2	64755.4	38046.7	48356.4	41124.6	28340.2	61850.6	0.001	72898.3	42559	47838.5
TRUE	Plasma114	[Similar to: O6-CM-dG; ΔMass: 173.0689 Da]	C5 H4 N4 O2	Full match	Invalid mass	No results	No results		152.033	1.273	ddMS2 for preferred ion	0.001	12361.9	18887.7	18725.9	15964.7	21161.3	17679.1	18337.3	19191.4	13488.2	52457.3	17844.7	13241.7	13065.4	10751.4	12256.2	7035.43	12228.8	9271.07	9627.85	11460	11271.2	12118.9	9273.02	11482.8	17359.9	11080.2	11972	16267.8	16539.4	14996	10802.2	14374.9	20689.7	13621.6	12786.2	22608	11428
TRUE	Plasma115	[Similar to: n-Pentyl isopentyl phthalate ; ΔMass: -19.8174 Da]	C10 H18 Cl4 O3	Full match	Invalid mass	No results	No results		326	9.719	ddMS2 for preferred ion	61665.4	24450.9	55157.7	18514.3	20749.6	20861.6	24260	29644.6	18057.4	27175.6	19708.7	21589.3	40922.8	41002.3	21522.6	18604.4	19789.4	23506.2	36198	17834.4	20699.3	16666.6	23687.6	20317	12927.7	19181.6	19370	18914.5	21653	0.001	0.001	23619.5	15590.2	0.001	21986.6	16521.8	23746.2	0.001
TRUE	Plasma116	[Similar to: NP-004089; ΔMass: 717.3461 Da]	C11 H21 N O4	Full match	Invalid mass	No results	No results		231.147	3.215	ddMS2 for preferred ion	86480.3	100251	88489.9	99907.3	99462.2	106202	83503.6	103723	79462.7	80426.2	72978	65367.4	62311.5	141037	26334.5	19902.8	41848	51453.3	90514.6	202356	89840.9	91844.8	182339	139483	118605	58503.4	85820.5	92687.4	123755	95394.6	79933.7	635175	104971	125697	137219	30700.6	94241.9	631486
TRUE	Plasma117	[Similar to: NP-004089; ΔMass: 663.2992 Da]	C15 H27 N O4	Full match	Invalid mass	No results	No results		285.194	6.636	ddMS2 for preferred ion	336719	274182	289087	292883	265211	295407	309552	301590	297404	129292	243548	342676	224485	443306	250681	173507	146138	126739	189303	24168.3	194340	473656	341759	231349	215404	174679	192658	406129	392343	178800	80545.7	196364	50933.4	285536	340199	202611	226975	241073
TRUE	Plasma118	[Similar to: Norketamine; ΔMass: -202.9872 Da]	C24 H20 Cl2 O S	Invalid mass	Invalid mass	No results	No results		426.064	9.726	ddMS2 for preferred ion	291775	173118	334756	44860.6	73752	179974	155322	203235	111321	282401	261671	245722	268380	65167.4	46660.1	186710	248941	89031.5	136230	140335	203075	58385.8	89491.2	152599	207002	169954	177559	211286	186884	154195	150491	231712	189063	139493	242630	252659	48413.1	173639
TRUE	Plasma119	[Similar to: Norfenfluramine; ΔMass: 17.0283 Da]	C7 H10 N2 O4	Full match	Invalid mass	No results	No results		186.064	1.087	ddMS2 for preferred ion	393761	292477	245075	243437	381742	369847	360313	45194.7	214531	361996	49353.7	330074	0.001	370723	225638	64759.2	52783.8	328797	0.001	208147	260895	247185	249423	47891.6	330075	62628.3	248923	334626	353793	351687	277884	386164	254117	243853	0.001	297909	210753	385461
TRUE	Plasma120	[Similar to: Norfenfluramine; ΔMass: -0.9823 Da]	C7 H12 N2 O5	Full match	Invalid mass	No results	No results		204.074	1.123	ddMS2 for other ion	47689.5	27946.1	45317.8	47132.9	46789.4	50969	30264.7	331347	32464.9	26928.4	266524	50929.6	354441	62564.4	29427.1	366659	240596	37179.4	313684	98030.2	44506.2	43355.6	22624.8	261430	34975.4	390875	45959.1	41245.2	27833.6	37510.7	42335	55930	74897.5	31092.6	248919	46376.7	44409.7	46266.8
TRUE	Plasma121	[Similar to: N-Acetyl-L-cysteine; ΔMass: 36.0183 Da]		No results	Invalid mass	No results	No results		127.012	0.178	ddMS2 for other ion	38614.7	17681.4	39843.1	39329.9	0.001	36380	29678.2	46622.7	0.001	90719.1	70643.1	101404	37718.4	0.001	28014.6	29725.3	84619.7	32177.6	40967.2	0.001	0.001	27971.9	27591.7	51110.8	24231.9	87894.4	35048.4	0.001	69197.4	28476	44467.8	32646.9	44408.2	33401.7	54448.6	39528.9	52791.2	36015.4
TRUE	Plasma122	[Similar to: N8-Acetylspermidine; ΔMass: 17.0267 Da]		No results	Invalid mass	No results	No results		170.142	0.25	ddMS2 for preferred ion	99681	71917.6	90279.9	41511.9	74133.4	101799	148030	67709.1	60362.7	54019.5	54052.7	52599.7	18099.3	130420	70302.8	150215	60341.9	63283.9	88737.1	91148.7	100750	73939.5	97888.8	53283.4	40750.8	82952.1	74841.2	105160	70486.2	89114	55057.5	43065	53059.6	69968.2	72116.8	171063	31940.2	73128.7
TRUE	Plasma123	[Similar to: N2-{[(3R,4S)-3-{[5-(4-methoxyphenyl)-1,2-oxazol-3-yl]methyl}-4-piperidinyl]acetyl}-N2-methylglycinamide; ΔMass: 266.2155 Da]	C4 H7 O P S	Full match	Invalid mass	No results	No results		133.996	1.016	ddMS2 for preferred ion	78451.2	76902.1	74329	76722.5	73206.2	85591.5	66480	71040.6	63378.8	79093.8	94886	64676.9	65072.1	95213.7	55886.2	63452.2	34258.5	93323.7	41915.8	67789.9	70242.3	58030.1	39056.5	67130.6	97354.8	98549.6	68548.7	63340.5	103025	70911.3	93781.3	76902	45065.7	53414.9	57668.2	64831.9	84869.7	90949.6
TRUE	Plasma124	[Similar to: N2-[3-(Trifluoromethyl)phenyl]-4-[4-methyl-5-(methylthio)-4H-1,2,4-triazol-3-yl]thiophene-2-sulfonamide; ΔMass: 192.9650 Da]	C11 H12 Cl N O3	Full match	Invalid mass	No results	No results		241.05	6.822	ddMS2 for preferred ion	15887.1	16197.3	16198.2	19795.2	22420.9	15499.7	15794.9	16317.3	15242.7	19703.7	19254.6	17463.7	16476.6	20541.2	20280.4	18785.6	14447.8	14640.5	18140.8	15946.6	16282	15243.4	18720.4	18041.9	15865.3	22914.7	19243.9	23117.3	22319.1	15201.4	19370.9	16192.6	18473.3	19579.9	20665.3	16440.5	18798.7	15742.9
TRUE	Plasma125	[Similar to: N-{4-[(2R,3R)-3-(Hydroxymethyl)-4-methyl-5-oxo-2-morpholinyl]phenyl}-3-phenylpropanamide; ΔMass: 220.0849 Da]	C10 H12 O	Full match	Invalid mass	No results	No results		148.089	10.391	ddMS2 for preferred ion	49642.4	53168.4	59397	43267.1	44279.9	42339.7	44000.1	51027.7	47270.7	39597.2	45637.4	43992.3	36192	38891.3	50680.7	47304.7	48686.1	49795.2	47215.9	42139.5	37459.6	37082.2	44632.1	50381.1	43373.5	49939.4	34914.1	48647.8	53742.5	41105.2	49067.4	45149.2	45814.7	49758.1	46071.5	42149.9	45765.1	48448.4
TRUE	Plasma126	[Similar to: N-{[(2R,4S,5R)-5-(3-Cyclopentyl-1-methyl-1H-pyrazol-5-yl)-1-azabicyclo[2.2.2]oct-2-yl]methyl}-2-furamide; ΔMass: 167.2159 Da]	C5 H6 N5 O3 P	Full match	Invalid mass	No results	No results		215.021	16.21	ddMS2 for other ion	3.36081e+06	3.27673e+06	3.82997e+06	687566	1.8236e+06	2.06813e+06	1.32881e+06	898877	1.86273e+06	3.95567e+06	1.39135e+06	2.35569e+06	2.57731e+06	2.87523e+06	55835.4	4.3254e+06	4.30595e+06	761846	2.50011e+06	1.02063e+06	3.21359e+06	1.64087e+06	0.001	1.98205e+06	34784.4	0.001	1.78285e+06	0.001	2.28839e+06	851282	1.96429e+06	1.8006e+06	2.62453e+06	2.15676e+06	1.93075e+06	1.33761e+06	3.1522e+06	210927
TRUE	Plasma127	[Similar to: N-[Bis(4-fluorophenyl)methylene]-N-[(4-fluorobenzoyl)oxy]amine; ΔMass: 192.0213 Da]	C5 H5 N7	Full match	Invalid mass	No results	No results		163.061	0.66	ddMS2 for other ion	7.09601e+06	6.46765e+06	6.91156e+06	7.04918e+06	7.34882e+06	7.08389e+06	7.34595e+06	7.05825e+06	6.94819e+06	7.60712e+06	6.53714e+06	5.94316e+06	6.28238e+06	7.15079e+06	5.23442e+06	6.94396e+06	2.70452e+06	7.57804e+06	6.84282e+06	7.39331e+06	6.88964e+06	6.38695e+06	8.41958e+06	6.17298e+06	7.63892e+06	7.78513e+06	5.58314e+06	7.13333e+06	7.93875e+06	6.43852e+06	6.57422e+06	7.29708e+06	8.30145e+06	8.04193e+06	6.10642e+06	7.12308e+06	6.79963e+06	7.37741e+06
TRUE	Plasma128	[Similar to: N-[5,10-Dioxo-1-(2-thienylacetyl)dodecahydrodipyrrolo[1,2-a:3',2'-E][1,4]diazepin-7-yl]cyclopropanecarboxamide; ΔMass: 281.1511 Da]	C3 H7 N O P2	Full match	Invalid mass	No results	No results		135.001	0.659	ddMS2 for preferred ion	191150	116580	153984	162811	141021	0.001	131491	127095	123946	134775	145442	119752	138976	156676	117774	139059	73819.6	120380	129358	180547	168755	132890	186336	131392	137462	168552	106792	134752	153396	133850	120258	207068	194643	186947	143441	132518	141031	110621
TRUE	Plasma129	[Similar to: N-[4-(Aminosulfonyl)phenyl]-5-(morpholinosulfonyl)-2-furamide; ΔMass: 63.0322 Da]	C8 H5 N10 O5 P	Full match	Invalid mass	No results	No results		352.019	1.005	ddMS2 for preferred ion	0.001	30851	42063	42369.6	53511	51617	57745.9	42216.7	41307.2	52755.7	31759.9	45669.9	32355.9	46698	234553	63204.6	31457.3	52962	35995.3	33018.3	35154.9	35569.8	28068.9	29753	43301.7	41406.7	48351.8	30476.3	46193	20214	45390.7	40652.1	33060.7	31385.3	15507.9	45289.7	56879.2	64915.9
TRUE	Plasma130	[Similar to: N,N-Diethyl-3-[(2S,5aS,8aR)-1-methyl-5-oxodecahydropyrrolo[3,2-E][1,4]diazepin-2-yl]propanamide; ΔMass: 157.2464 Da]	C H N O7	Full match	Invalid mass	No results	No results		138.975	0.167	ddMS2 for preferred ion	74190.2	0.001	0.001	0.001	141588	0.001	108530	83963.8	253698	17600.4	56470.3	99920.6	229566	111025	74635.4	0.001	18738.7	102032	0.001	57536.2	91994.5	0.001	38703.1	0.001	0.001	55006.2	92132.4	17874.3	8037.53	160726	0.001	46942.7	19795	99264.5	69010.6	97515.1	35375	48958.8
TRUE	Plasma131	[Similar to: N-(4-Cyclohexylphenyl)thiourea; ΔMass: 99.0563 Da]		No results	Invalid mass	No results	No results		135.063	0.664	ddMS2 for preferred ion	65044.7	86228.5	49427.1	62273.7	81591.3	65523.7	77878.6	91658	87581.7	56313.2	104764	72891	71489.9	87301.2	66131.1	68155.8	77688.3	70983.7	99760.3	68754.2	64152	89023.4	70441.7	60514.5	79469.8	84659.5	56685.2	85058	77157	78154	0.001	64877.9	83414.9	65172.8	51823.3	54042.2	57122.1	56965.4
TRUE	Plasma132	[Similar to: N-(4-Cyclohexylphenyl)thiourea; ΔMass: 48.0426 Da]		No results	Invalid mass	No results	No results		186.076	8.269	ddMS2 for other ion	55701.8	33644.7	38983.4	21973.2	32644.3	31948.1	44825.4	74900.4	17382.7	55570.7	75196.2	41621	99289.3	40102	19518.8	57054.9	85981.4	12506.8	54317.8	45796.3	17956.1	0.001	53321.1	77069.9	0.001	35983.9	25754.4	68048.4	33049.8	31532.6	71811.3	42091	31913.6	63089.8	15239.8	67713.3	51495.5	85268.7
TRUE	Plasma133	[Similar to: N-(3-Chloro-2,6-dimethoxy-5-nitrobenzoyl)-N'-(2,6-dimethylphenyl)urea; ΔMass: 267.0857 Da]	C7 H5 Cl O	Full match	Invalid mass	No results	No results		140.003	4.764	ddMS2 for preferred ion	24877.5	25753.8	24851.3	21782.7	25000.2	27065	19362.4	21238.5	26006.8	27461.4	25600.3	30112.1	24423	21903.3	27600.8	29122.8	23893.4	28200.3	26813.8	23719.1	24846.5	23824.9	22824	27882	27856.7	25246.9	26638.7	24627.6	28478.3	24867	25116.1	24591.8	18120.9	29792.3	28949.7	27784.4	25446.4	27075.2
TRUE	Plasma134	[Similar to: N-(3-Amino-4-chlorophenyl)-2-hydroxybenzamide; ΔMass: 0.0022 Da]	C8 H15 N4 P S2	Full match	Invalid mass	No results	No results		262.049	8.829	ddMS2 for preferred ion	0.001	0.001	0.001	0.001	0.001	0.001	0.001	0.001	0.001	17771	67846.6	8530.35	0.001	46675.9	65920.7	67383.2	9708.35	53633.7	38743.8	42650.4	42361.6	21127.9	51465.8	54945.1	49774.5	46865.9	57502.3	71471.5	75585	62400.2	78225.4	58709.9	0.001	5291.05	23522.1	35750.7	10433.1	23589.1
TRUE	Plasma135	[Similar to: N-({(2R,4S,5R)-5-[3-(4-Fluorophenyl)-1-methyl-1H-pyrazol-5-yl]-1-azabicyclo[2.2.2]oct-2-yl}methyl)acetamide; ΔMass: 248.6907 Da]		No results	Invalid mass	No results	No results		107.511	11.505	ddMS2 for preferred ion	61954.2	61098.4	43695.6	0.001	91132	18884.7	0.001	0.001	41658.8	0.001	68739.2	20391.9	29346.2	84613.6	80783.9	41763.2	0.001	77897.1	0.001	11586.1	27862	52693	14993.1	114589	0.001	38097.6	38079	33879.1	16150.3	65756.3	11892.2	84220.5	156249	39042.3	16169.4	20614.9	39468.9	13739.3
TRUE	Plasma136	[Similar to: Mupirocin; ΔMass: 404.3836 Da]		No results	Invalid mass	No results	No results		95.9149	0.787	ddMS2 for preferred ion	305389	357994	441524	373754	358442	355266	540926	499204	386440	500131	405170	394898	503517	643296	369848	433190	241663	565485	280332	413727	485032	328508	304992	439543	540701	416732	371237	483827	454885	346565	485489	322811	363286	365309	438530	550668	327093	431395
TRUE	Plasma137	[Similar to: Mupirocin; ΔMass: 262.2146 Da]	C12 H14 O5	Full match	Invalid mass	No results	No results		238.084	6.359	ddMS2 for preferred ion	145437	152360	142202	148691	140341	141246	140019	143138	143038	26885	57550.4	63296.7	70306.1	14981.6	12959.6	49803.2	34894	33281.4	13520.9	0.001	0.001	67975.3	27221.6	21666.7	23688.7	7514.15	130792	17029.1	8754.07	0.001	405581	9314.8	0.001	40545.2	26376.1	5970.11	26259.9	0.001
TRUE	Plasma138	[Similar to: Microcystin-YR; ΔMass: 942.4808 Da]	C8 H6	Full match	Invalid mass	No results	No results		102.047	2.317	ddMS2 for preferred ion	436324	408651	413489	5.0319e+06	416921	417974	4.95043e+06	403664	399359	443872	7.03176e+06	351258	422370	509782	3.31291e+06	4.34061e+06	223004	424434	238400	436202	450626	437885	4.01479e+06	5.95608e+06	5.49642e+06	434350	4.12713e+06	372851	370031	5.00255e+06	5.43645e+06	4.70037e+06	379422	415747	5.69543e+06	5.11424e+06	417150	4.40793e+06
TRUE	Plasma139	[Similar to: Medrysone; ΔMass: -86.0731 Da]	C21 H43 N4 O3 P	Full match	Invalid mass	No results	No results		430.308	11.926	ddMS2 for preferred ion	72034.9	64346	77788.7	68051.4	65705.3	68319.2	65379.9	53105.2	51813.9	45771.6	85025.4	61252.4	50683.8	97025.5	45113.7	50046.4	18814.7	29474.1	32248.7	73773.8	31216.5	41451.2	35198.1	61804.2	83887.3	61184	50255.9	54973.6	47916.2	83006.2	78749.4	29919.7	29792.5	98406.9	39329	51222.2	59984.9	44951.6
TRUE	Plasma140	[Similar to: L-Lysine; ΔMass: 17.0960 Da]	C3 H4 N3 O P	Full match	Invalid mass	No results	No results		129.01	0.661	ddMS2 for preferred ion	476554	191849	204632	219462	221186	198158	215149	192507	210362	0.001	203758	186057	216514	227146	145700	218031	86746.7	229169	217093	0.001	439455	191952	220858	167861	218361	537808	175295	205018	281453	186059	224858	208138	222914	244187	0.001	529331	241342	217060
TRUE	Plasma141	[Similar to: Linezolid; ΔMass: 236.0959 Da]		No results	Invalid mass	No results	No results		101.048	1.165	ddMS2 for preferred ion	77322.8	118715	116759	126634	97003.6	77578	111517	57530.3	42752.4	65754.3	103022	52406.1	113735	70993.4	83268.8	65590.3	51211.7	40027.5	56694	91475.2	108340	69293.2	84785	81490	0.001	78840.2	56820.8	87901.8	80882.7	157977	158584	50963.2	17921.5	162997	38239.3	73172.7	52754.2	35770.6
TRUE	Plasma142	[Similar to: L-Histidine; ΔMass: 0.0348 Da]	C3 H10 N O4 P	Full match	Invalid mass	No results	No results		155.035	0.791	ddMS2 for preferred ion	19135.6	14700.7	14462	19074.1	23764.2	10929.9	0.001	19295.2	21347.4	13558.3	33523.2	13301	18651.6	21858.4	20562.8	19282.5	0.001	14696.6	22809.4	29855	8582.86	23085.8	0.001	28152.7	0.001	16729.5	9282.61	28023.7	20954.7	19121.9	15745.7	15621.1	21947.4	25488.3	6828.37	13512.5	21272.4	18217.1
TRUE	Plasma143	[Similar to: L-Glutamine; ΔMass: -0.0363 Da]	C6 H14 N2 O2	Full match	Invalid mass	Partial match	No results		146.105	1.062	ddMS2 for preferred ion	30775.5	33405.9	30890.9	25937.5	32850.2	40991.5	0.001	47755	35822	0.001	27543.8	30992.1	0.001	34113.7	31713.9	0.001	0.001	22826.6	27373.1	56039.2	34355.3	29896.7	35017.7	34596.8	37552.9	16476.8	37294.7	20743.1	32906.7	55560.7	73786.5	35473.7	30403.2	72300.1	21124	41457.1	37769.9	43683.6
TRUE	Plasma144	[Similar to: L-Cystine; ΔMass: 92.9708 Da]	C5 H9 N O4	Full match	Invalid mass	Partial match	No results		147.053	0.809	ddMS2 for preferred ion	44276.5	38892.1	35698.3	36885.5	43374.7	325030	39915.9	29760.9	45219	27295.7	22292	371080	25963.2	35444.3	279097	54965.5	29888.7	25089.7	33060.8	30058.3	25191	124749	25735.5	39839.6	102847	30154.9	21896.3	347823	37948.6	33401.7	44219.6	346959	21785.5	50827	31924.7	31245.8	49133.9	31615.6
TRUE	Plasma145	[Similar to: L-(+)-Citrulline; ΔMass: 17.0267 Da]	C6 H10 N2 O3	Full match	Invalid mass	No results	No results		158.069	1.073	ddMS2 for preferred ion	149230	131047	97324	73299.1	94709.7	80852.8	99130.6	92992.2	79061.7	115870	0.001	88600.8	197944	0.001	89979.2	95887.8	92956	96909.7	97819.5	107192	77686.1	86671.4	106024	100541	135938	131896	101150	131027	110244	107663	108705	94293.8	75361.2	105536	66450.9	120185	163585	198828
TRUE	Plasma146	[Similar to: L-(-)-Methionine; ΔMass: 17.0266 Da]	C5 H8 O2 S	Full match	Invalid mass	No results	No results		132.024	1.241	ddMS2 for preferred ion	466235	431567	450855	464822	515283	496257	460969	442551	468152	420371	676622	379578	526984	405285	296127	347235	84767.2	381103	299532	514190	0.001	495489	0.001	332196	433733	0.001	449681	414723	420714	595193	481994	418986	346777	656497	0.001	455026	420130	0.001
TRUE	Plasma147	[Similar to: Kanamycin; ΔMass: 308.1585 Da]	C8 H17 P S	Full match	Invalid mass	No results	No results		176.08	1.782	ddMS2 for preferred ion	128243	0.001	54586.9	110832	240316	54651	147834	79024.5	162369	136795	112398	45760.3	314066	252724	186616	141081	48759.7	0.001	155995	190813	195925	162897	62535.9	91008.5	81145.7	239570	121847	163326	97786.8	95637.5	101501	113661	241710	131993	367087	117279	180159	99831.1
TRUE	Plasma148	[Similar to: Irgafos 168; ΔMass: 188.1567 Da]	C22 H44 N4 O2 P2	Full match	Invalid mass	No results	No results		458.295	14.869	ddMS2 for preferred ion	91333.8	85649.9	0.001	76019.3	57856.7	55932	33457.3	43618.6	40023.4	136985	208371	135208	0.001	159723	102185	44994.3	87700	86428.6	81374.5	102923	111625	57234.4	115588	72422.4	46167.9	54434	52571.8	60244.8	42288.6	71169.2	83867.7	59141	134396	50779.5	65797.2	59464.6	107573	52636.9
TRUE	Plasma149	[Similar to: Hexyl octyl phthalate; ΔMass: 158.1672 Da]	C12 H12 O3	Full match	Invalid mass	No results	No results		204.079	13.207	ddMS2 for preferred ion	80123	107633	97959.1	81438.1	66690.7	101013	97314.2	102785	88577.4	47861.7	49823.9	48073.7	64321	57601.3	58347.1	51009.1	48226.3	49063	41852.3	41740.9	36774.9	36087.9	54365.2	55578.5	33399.1	54148.1	38174.5	41807.2	45081.6	38706	41791	50044	44389.5	45163.2	54344.2	51566.6	47240.1	47147.2
TRUE	Plasma150	[Similar to: Fluazifop-butyl; ΔMass: 293.0872 Da]	C7 H6	Full match	Invalid mass	No results	No results		90.0473	4.777	ddMS2 for preferred ion	75435.1	26541.6	20677.4	22934.2	29072.7	30589.6	30257.3	22961.9	26010.7	26801.7	23666.1	26431.3	26130.6	28204.6	27328.1	35583.8	34572.4	24978.3	25882.1	72022.5	30730.7	26507.1	23242	27304.1	23177.9	28402.1	30690.4	28443.8	27059.3	75558.5	90535.1	21302.9	24064.2	25953.8	26164.8	25614.9	33795.8	25064.1
TRUE	Plasma151	[Similar to: Fluazifop-butyl; ΔMass: 293.0871 Da]		No results	Invalid mass	No results	No results		90.0474	2.317	ddMS2 for preferred ion	41212.4	36586.2	40032.7	50618	41953.1	33403.1	46215	37103.3	32898.8	34588.9	54846.6	34893.4	58930.6	51444.2	25810.1	37636.2	22827.4	38459	21987.2	39331.7	35033.8	43281.2	29840.1	45417.4	50231.4	35342	41726.3	43109.5	37857.8	38242	41153.3	38004.7	37294.4	43329.3	42550.7	42665.1	43201.3	35728.6
TRUE	Plasma152	[Similar to: Florfenicol; ΔMass: 187.9478 Da]	C3 H11 N3 O3 S	Full match	Invalid mass	No results	No results		169.053	4.795	ddMS2 for preferred ion	20352	0.001	20415.5	21343.4	17845.6	23557.7	21537.3	19037.5	0.001	18449	27445.7	14095.8	23326	17122.5	0.001	12042.3	4229.93	12341.4	10081.4	23812.1	22059.1	0.001	3584.09	16136.3	30353.6	24279.4	13378.3	18122.6	27933.6	28963.9	30079.2	5008.4	16280.7	28737.4	5756.08	18026.8	19503.2	0.001
TRUE	Plasma153	[Similar to: FAB-144; ΔMass: -203.0678 Da]	C25 H39 N7 O4 S	Full match	Invalid mass	No results	No results		533.279	10.983	ddMS2 for other ion	95981.4	82986.6	87180.7	76201.2	74030.5	69707.1	61005.5	49903.9	39415.8	123084	87736.9	101447	76045.6	62474.2	48076.3	49218.2	36703.8	54627	61350.1	62162.9	67817.4	61454.4	53967.3	46285.2	99409.5	64672.6	60691.7	48400.9	73817.2	66519.1	47806.8	87438.2	30531	57888.7	34236.9	75964.2	43968.3	39220.1
TRUE	Plasma154	[Similar to: Evonine; ΔMass: 645.2030 Da]	C4 H9 N2 P	Full match	Invalid mass	No results	No results		116.05	4.776	ddMS2 for preferred ion	16028.2	15409.2	16628.6	15229.1	16440.3	19190.3	17396.2	18255.6	16924.5	14435.3	20795.1	16321.9	17522.3	15729.7	16891.6	19283.2	9516.29	12186.5	12592.7	22144.6	19047.9	14097.9	10731.1	15950.3	20657.8	24045.6	16416.5	16668.9	14535.1	19903.1	18654.4	7368.57	16369.7	16616.6	12713.4	11487.8	13845.3	8547.83
TRUE	Plasma155	[Similar to: Eucalyptol; ΔMass: 18.1278 Da]	C8 H5 Cl	Full match	Invalid mass	No results	No results		136.008	4.764	ddMS2 for preferred ion	2.61367e+06	1.89134e+06	2.54669e+06	2.33981e+06	2.65321e+06	2.53695e+06	2.58108e+06	2.39593e+06	2.34596e+06	1.95101e+06	2.57379e+06	2.6632e+06	2.54257e+06	2.49684e+06	2.46086e+06	2.63687e+06	2.49574e+06	2.55589e+06	2.53265e+06	2.38862e+06	2.44493e+06	2.51302e+06	2.5868e+06	2.62155e+06	2.47414e+06	2.52967e+06	2.55379e+06	2.51883e+06	2.779e+06	2.54431e+06	2.61032e+06	2.41013e+06	2.49997e+06	2.62505e+06	2.64332e+06	2.32685e+06	2.56799e+06	2.53499e+06
TRUE	Plasma156	[Similar to: Ethylenediaminetetraacetic acid (EDTA); ΔMass: 58.0057 Da]	C8 H14 N2 O6	Full match	Invalid mass	No results	No results		234.085	1.151	ddMS2 for preferred ion	1.35247e+06	1.99523e+06	1.42777e+06	1.2544e+06	1.55751e+06	2.0919e+06	1.4225e+06	1.61552e+06	3.51841e+06	1.34405e+06	1.5498e+06	1.38937e+06	2.10779e+06	1.60891e+06	1.41418e+06	1.48765e+06	1.19472e+06	860107	1.70407e+06	1.39254e+06	1.4146e+06	1.28473e+06	884026	1.61177e+06	1.33706e+06	1.85993e+06	1.50038e+06	1.36098e+06	1.01501e+06	1.84692e+06	1.29314e+06	1.17976e+06	1.34267e+06	1.22579e+06	1.73647e+06	1.31492e+06	1.45587e+06	1.72594e+06
TRUE	Plasma157	[Similar to: Ethylenediaminetetraacetic acid (EDTA); ΔMass: 46.0056 Da]	C4 H11 N10 O P	Full match	Invalid mass	No results	No results		246.085	1.158	ddMS2 for preferred ion	61398.7	76600.9	63288.4	64861.2	78013.2	37387.4	68870.4	122056	61593.1	41648.2	58883.7	58580.2	119414	69349.3	55439.9	58777.6	49919.3	56332.9	59169.3	75991.6	48256.8	69122.1	46101.7	65144.7	59910.8	74356.8	64927.8	64632.4	49181.1	60029	65175	57300.7	45610.3	62595	79290.6	53404.4	72419.4	44790.7
TRUE	Plasma158	[Similar to: Ethylenediaminetetraacetic acid (EDTA); ΔMass: -345.0015 Da]		No results	Invalid mass	No results	No results		637.092	1.135	ddMS2 for preferred ion	32220.4	46439.9	19006.7	44740.9	39271.8	35453.5	27201.6	34558.6	19337.2	32679.8	30686.1	33549.9	63047.7	37378.9	19216.3	35075.5	36266.2	23565	47154.5	33702.4	29675.9	26152.8	23181.8	43614.5	26094	31419.8	26270.7	25099.3	37925.1	37829.1	24213.6	22555.6	24624.4	17796	19510	29491.5	20462.4	21984.5
TRUE	Plasma159	[Similar to: Ethylene glycol tetraacetic acid (EGTA); ΔMass: 221.1813 Da]		No results	Invalid mass	No results	No results		158.962	0.4	ddMS2 for preferred ion	75086.7	106504	0.001	45182.8	0.001	90105.4	128167	159156	294114	113515	159591	106579	56758.4	185686	170511	132122	428559	89170.5	116552	107414	54016.6	62765.1	372889	73964.6	88056.9	20965.5	123219	107566	130729	57255.2	37775.7	130180	119566	54796.5	70742.8	154476	104776	94691
TRUE	Plasma160	[Similar to: Ethylene glycol tetraacetic acid (EGTA); ΔMass: 221.0901 Da]	C6 H9 N O4	Full match	Invalid mass	No results	No results		159.053	0.884	ddMS2 for preferred ion	284713	269353	308966	274911	281868	298543	311601	355227	248637	210074	212017	220183	352700	189878	289778	258061	323415	277902	309931	238347	249703	272126	233265	275618	243388	206179	303040	247714	304427	253544	257782	255727	235955	327096	254570	240804	297814	235718
TRUE	Plasma161	[Similar to: Estriol; ΔMass: 82.1479 Da]		No results	Invalid mass	No results	No results		206.025	8.827	ddMS2 for preferred ion	0.001	0.001	0.001	0.001	0.001	0.001	0.001	0.001	0.001	284079	230869	45739.2	207443	11201.2	236083	66319.8	273609	170741	32768.7	122757	28593.7	118837	10758.6	236439	194409	203180	288726	70301.2	236597	147136	241145	188883	0.001	256747	201318	51794.9	50780.7	282389
TRUE	Plasma162	[Similar to: Estriol; ΔMass: 52.2414 Da]	C3 H2 N4 O3 P2 S	Full match	Invalid mass	No results	No results		235.931	0.304	ddMS2 for preferred ion	39942.2	41254.2	28172.2	65827.9	40021.4	25966.8	41562.9	29174	39901.8	56014.8	102801	82888.1	50208.5	59029.6	44085.7	44179.1	48466.9	59890.6	37286.1	28007	0.001	35265.5	44458.4	57296.9	88785.2	0.001	24366.2	40629.2	51054.4	0.001	22161	47963.8	40510.4	50746.8	30682.3	48980.9	29894.9	29499
TRUE	Plasma163	[Similar to: Epigallocatechin gallate; ΔMass: 274.0478 Da]	C8 H8 O5	Full match	Invalid mass	No results	No results		184.037	6.169	ddMS2 for preferred ion	100408	100489	105017	109775	99737.6	104745	104860	99454.7	96824.7	0.001	9351.21	97594.2	124554	148366	89247.6	168869	759095	0.001	38042.1	0.001	54103.6	587617	108116	75280.2	24299.5	6160.35	0.001	39080.8	81938.3	17065.8	36096.2	32002.1	0.001	79904.1	13304.6	16126	80491.1	9970.65
TRUE	Plasma164	[Similar to: DL-Glutamine; ΔMass: 0.0477 Da]	C5 H6 O5	Full match	Invalid mass	No results	No results		146.021	1.255	ddMS2 for preferred ion	20391.6	20611	13169.9	18397	14715	23926.1	15990.1	19088.6	68025.8	17146.4	10939.8	65199.4	12646.1	22861.5	13384.8	67944	11340.9	0.001	112759	58347.7	84977	16019.7	100891	11421.2	10798.9	20431.6	26432.1	24170.9	18282.3	24154.2	11487.5	23367.4	74009.5	15725.5	3432.45	16325.5	16522.5	19976.2
TRUE	Plasma165	[Similar to: DL-Dipalmitoylphosphatidylcholine; ΔMass: -79.1142 Da]	C49 H88 N4 O5	Full match	Invalid mass	No results	No results		812.676	16.359	ddMS2 for preferred ion	78507.5	399389	28611.9	213150	326319	189080	187715	235825	145513	713888	150194	87751.9	91427.2	0.001	17329.9	53842.6	51313.3	63583.8	111297	13323.6	125961	134497	373056	262794	400436	91180.7	241649	96158.5	42957.2	280734	181569	512203	171172	0.001	145966	244901	806138	114305
TRUE	Plasma166	[Similar to: DL-Dipalmitoylphosphatidylcholine; ΔMass: -76.0308 Da]	C46 H84 N O8 P	Full match	Invalid mass	No results	No results		809.593	15.958	ddMS2 for preferred ion	0.001	64860	0.001	2.62302e+06	1.19072e+07	565947	397801	2.00218e+06	2.78747e+06	862250	819536	123976	294964	385681	0.001	190886	657143	4.94078e+06	1.35152e+07	6.02988e+06	5.22439e+06	1.14368e+07	710042	217738	1.84204e+06	3.59451e+06	1.46565e+07	50046.5	3.59267e+06	3.43805e+06	387242	3.99605e+06	4.19298e+06	312221	278441	2.23281e+06	0.001	1.21611e+06
TRUE	Plasma167	[Similar to: DL-Dipalmitoylphosphatidylcholine; ΔMass: 550.5680 Da]	C4 H2 N5 O2 P	Full match	Invalid mass	No results	No results		182.994	16.307	ddMS2 for preferred ion	193326	122995	334863	55781.7	72069.7	84921.4	34953.1	123192	209943	437223	139736	26315.5	198506	108794	505946	238934	94396.7	197643	300075	184423	0.001	0.001	132871	100768	36981.1	62763.6	284292	146925	0.001	130055	190970	65295	80949.3	69504.4	6314.92	187563	56992.6	102779
TRUE	Plasma168	[Similar to: DL-Dipalmitoylphosphatidylcholine; ΔMass: 550.4963 Da]	C5 H14 N O4 P	Full match	Invalid mass	No results	No results		183.066	10.985	ddMS2 for preferred ion	57491.7	58113.6	60182	50186.7	84651.5	41838.6	42438.9	36369.3	26151.8	67949.3	48680.5	45654.9	57141.3	39888.2	39502.9	24835.6	39715.7	69407.5	25881.3	59093.2	37986.9	38271.6	23425.7	28459.8	75042	36877.4	35178.4	26139.9	56447	26776.1	28694.4	25880.3	21010.1	22343.5	29856.3	52925.7	25513.8	19540
TRUE	Plasma169	[Similar to: DL-Dipalmitoylphosphatidylcholine; ΔMass: -52.0310 Da]	C44 H84 N O8 P	Full match	Invalid mass	No results	No results		785.593	15.966	ddMS2 for preferred ion	451816	0.001	5.49287e+06	1.63504e+07	4.35163e+06	4.91232e+06	961479	787961	1.03834e+07	0.001	1.08654e+06	2.78295e+06	1.46667e+06	6.07994e+06	1.13594e+06	945898	260392	2.62297e+06	2.69708e+07	8.6436e+06	8.8038e+06	6.80331e+06	1.38546e+07	7.15335e+06	311925	4.34978e+06	5.76425e+06	2.64043e+07	1.18663e+07	1.69761e+07	9.70573e+06	5.40329e+06	5.63995e+06	8.7179e+06	604060	5.63153e+06	3.86602e+06	5.78066e+06
TRUE	Plasma170	[Similar to: DL-Dipalmitoylphosphatidylcholine; ΔMass: 45.0104 Da]	C38 H77 N2 O6 P	Full match	Invalid mass	No results	No results		688.552	15.567	ddMS2 for preferred ion	10099.1	38762.5	0.001	1.70153e+06	481665	585463	910037	890254	219857	0.001	46601.8	0.001	7382.58	77600.8	1.54391e+06	833766	1.25892e+06	1.2148e+06	1.69409e+06	305522	2.00839e+06	385102	1.74053e+06	1.1664e+06	226886	1.77518e+06	655726	526254	338416	374532	467554	1.27852e+06	916203	901452	674358	927813	1.70251e+06	342103
TRUE	Plasma171	[Similar to: DL-Dipalmitoylphosphatidylcholine; ΔMass: 33.0106 Da]	C39 H77 N2 O6 P	Full match	Invalid mass	No results	No results		700.552	13.431	ddMS2 for preferred ion	0.001	88413.2	0.001	2.7307e+06	2.85631e+06	2.33618e+06	944901	1.06648e+06	601391	0.001	160403	0.001	151980	1.87359e+06	5.72218e+06	2.49237e+06	3.58855e+06	4.4035e+06	3.46315e+06	2.2846e+06	1.50276e+06	1.55072e+06	6.13741e+06	2.47871e+06	1.13254e+06	5.14086e+06	757224	2.98349e+06	1.19128e+06	1.97172e+06	2.64021e+06	3.89387e+06	2.79942e+06	1.12668e+06	2.31401e+06	1.34563e+06	3.36236e+06	1.90489e+06
TRUE	Plasma172	[Similar to: DL-Dipalmitoylphosphatidylcholine; ΔMass: -24.0004 Da]		No results	Invalid mass	No results	No results		757.563	15.944	ddMS2 for preferred ion	9.77975e+06	2.9892e+07	0.001	804065	0.001	7.20377e+06	7.18116e+07	1.40184e+06	9.28604e+07	0.001	629675	202776	1.34635e+06	0.001	950405	584485	0.001	1.29178e+06	0.001	3.35539e+07	2.46715e+06	0.001	313212	506439	3.0558e+07	0.001	335193	7.46196e+07	366509	437148	0.001	421775	858298	0.001	1.96997e+06	324642	1.94047e+06	3.41313e+06
TRUE	Plasma173	[Similar to: DL-Dipalmitoylphosphatidylcholine; ΔMass: -24.0002 Da]	C42 H80 N O8 P	Full match	Invalid mass	No results	No results		757.562	17.657	ddMS2 for preferred ion	45109.1	253565	0.001	432926	270479	620355	0.001	96794.2	0.001	0.001	0.001	227740	379068	0.001	81168.2	921425	0.001	196907	618881	1.0094e+06	0.001	0.001	327676	1.00498e+06	1.12948e+06	649504	894537	215898	721225	514688	270290	305587	167904	108495	570112	175482	931208	795329
TRUE	Plasma174	[Similar to: DL-Dipalmitoylphosphatidylcholine; ΔMass: -24.0001 Da]		No results	Invalid mass	No results	No results		757.562	17.196	ddMS2 for preferred ion	0.001	0.001	0.001	1.58108e+06	1.18055e+06	3.15058e+06	130693	1.33925e+06	1.04043e+06	906610	1.66719e+06	112708	1.58639e+06	400220	4.18451e+06	2.62449e+06	3.93877e+06	125653	1.42635e+06	2.24384e+06	4.27409e+06	62478.9	416261	2.55814e+06	1.652e+06	2.14044e+06	2.38276e+06	2.09429e+06	2.83157e+06	1.76252e+06	573737	117140	0.001	2.18056e+06	2.16918e+06	519106	2.66791e+06	2.38429e+06
TRUE	Plasma175	[Similar to: DL-Dipalmitoylphosphatidylcholine; ΔMass: 210.1979 Da]	C26 H54 N O7 P	Full match	Invalid mass	No results	No results		523.364	12.781	ddMS2 for preferred ion	2.42906e+06	2.40624e+06	2.28869e+06	2.26558e+06	2.37948e+06	2.33032e+06	1.99642e+06	1.88584e+06	2.00467e+06	2.47242e+06	2.36564e+06	2.29247e+06	2.15522e+06	2.19267e+06	1.13783e+06	1.35095e+06	1.5846e+06	1.49876e+06	1.32356e+06	1.05441e+06	2.03209e+06	2.82598e+06	1.34427e+06	1.40034e+06	3.42215e+06	1.36705e+06	2.02429e+06	1.64873e+06	2.32209e+06	1.64054e+06	2.25382e+06	1.5166e+06	658874	1.99324e+06	771795	2.33093e+06	1.6305e+06	1.46149e+06
TRUE	Plasma176	[Similar to: DL-Carnitine; ΔMass: 0.0543 Da]		No results	Invalid mass	No results	No results		161.051	1.59	ddMS2 for preferred ion	13941.4	19003.9	13941.4	17821	15185	18985.1	20610.5	20144.1	18339.2	13493	17942.3	11475.4	15550.9	16528.9	0.001	13147.1	0.001	0.001	10587.9	14798.2	18490.7	16432.3	22535	17376.8	20886.3	15184.7	20420.4	22531.2	26268.6	18126.5	15291.6	16402.8	15592.1	30724.6	8675.34	23153.1	15945.7	22842.5
TRUE	Plasma177	[Similar to: DL-Arginine; ΔMass: 0.1811 Da]	C3 H N2 O P3	Full match	Invalid mass	No results	No results		173.931	0.752	ddMS2 for preferred ion	114947	121060	124733	119964	116439	125897	116724	122417	118201	100977	109070	119543	136770	103426	143097	118326	155289	122763	137325	135177	133711	115583	125578	131303	115123	125291	127186	124912	115805	128549	114968	120175	139660	115901	115106	120719	140133	116343
TRUE	Plasma178	[Similar to: Dioctyl phthalate; ΔMass: 242.3074 Da]		No results	Invalid mass	No results	No results		147.97	0.2	ddMS2 for preferred ion	72470.3	210414	48075.3	311667	230062	96374.3	95019.6	118539	135084	383952	88751.3	122646	125436	130226	76454.2	127015	135005	381769	101030	99779.8	130170	170764	51415.5	99520.1	45626.6	113239	69629.9	88846.9	132907	99245.8	94478.9	126616	121328	288188	67862.7	97763.7	95852.9	175863
TRUE	Plasma179	[Similar to: Cytidine 5'-diphosphocholine; ΔMass: -7.2256 Da]	C24 H50 N O7 P	Full match	Invalid mass	No results	No results		495.333	11.286	ddMS2 for preferred ion	3.58142e+07	3.33609e+07	3.45797e+07	3.25638e+07	3.84982e+07	3.52992e+07	3.90618e+07	3.59468e+07	3.32696e+07	4.39958e+07	3.43748e+07	3.04052e+07	3.29086e+07	2.84132e+07	2.2079e+07	2.27909e+07	0.001	2.91455e+07	2.63839e+07	2.89676e+07	3.06428e+07	3.7929e+07	2.42812e+07	2.35792e+07	5.57837e+07	3.28274e+07	3.11977e+07	2.88207e+07	3.56052e+07	3.75123e+07	4.46057e+07	2.98513e+07	2.09824e+07	3.71452e+07	1.68229e+07	3.63562e+07	2.40271e+07	1.92441e+07
TRUE	Plasma180	[Similar to: Cytidine 5'-diphosphocholine; ΔMass: -63.2877 Da]	C28 H58 N O7 P	Full match	Invalid mass	No results	No results		551.395	15.217	ddMS2 for preferred ion	49828.1	46198.6	46836.1	50761.3	45574.7	47582	23453.5	42602.9	27427.2	57055.4	59867.2	32170.5	61896.3	53905.3	27012.8	22287.3	35807	30272	32068.6	29554.8	40052.3	87974.5	28524.9	25986.6	56284.3	20380	23849.6	23891.6	42698.1	39681	46509.6	35532.3	0.001	36798.8	0.001	43066	0.001	27500
TRUE	Plasma181	[Similar to: Cytidine 5'-diphosphocholine; ΔMass: -61.2721 Da]	C28 H56 N O7 P	Full match	Invalid mass	No results	No results		549.379	13.508	ddMS2 for preferred ion	112285	137611	111262	105109	112930	114873	109253	106495	103019	168591	171500	122590	122401	120522	82672.4	55231.4	77200.4	61535.7	81437.1	74554	61401.7	119771	70750.2	82146.3	150435	84447.6	79978.6	82053	163347	89893.6	113403	114698	56543.8	135908	56966.1	116418	63241.1	151979
TRUE	Plasma182	[Similar to: Cytidine 5'-diphosphocholine; ΔMass: 6.7906 Da]	C23 H48 N O7 P	Full match	Invalid mass	No results	No results		481.317	10.474	ddMS2 for preferred ion	260058	235471	246882	239239	242666	232411	301218	257194	260130	665774	223904	211702	178289	159513	62306.9	92937.9	123208	213908	143951	934095	185718	132079	193958	114435	393887	216285	146168	181008	138192	195640	484121	226879	304333	263486	61012.4	383422	136477	98199.8
TRUE	Plasma183	[Similar to: Cytidine 5'-diphosphocholine; ΔMass: -59.2564 Da]	C27 H53 N3 O6 S	Full match	Invalid mass	No results	No results		547.364	12.24	ddMS2 for preferred ion	147096	134504	144111	172202	158498	179451	171274	174583	125491	189912	224724	166222	189802	141565	94486.7	62307.1	84489.6	89122.9	78044.6	86819.1	103246	201845	102051	106261	224375	118778	167339	100671	173275	158999	173776	179738	59018.2	155280	78230.4	153670	110339	277080
TRUE	Plasma184	[Similar to: Cytidine 5'-diphosphocholine; ΔMass: -57.2406 Da]	C24 H48 N7 O5 P	Full match	Invalid mass	No results	No results		545.348	11.345	ddMS2 for preferred ion	544990	474843	540811	459155	569204	523898	605256	567751	427551	1.13941e+06	597217	528484	373464	324803	345825	222850	385798	386294	444823	672310	516597	472376	316549	402431	908631	420436	478347	574798	497083	410796	1.14032e+06	428202	486818	454089	84667	614035	729235	637948
TRUE	Plasma185	[Similar to: Cytidine 5'-diphosphocholine; ΔMass: -5.2094 Da]	C24 H48 N O7 P	Full match	Invalid mass	No results	No results		493.317	10.195	ddMS2 for preferred ion	1.05241e+06	951781	914129	1.00857e+06	1.05501e+06	1.069e+06	1.18198e+06	1.1083e+06	1.07916e+06	2.44474e+06	1.00593e+06	1.27482e+06	984810	1.09021e+06	765344	411887	583379	953243	673025	2.69425e+06	970789	689127	756180	519845	1.5647e+06	1.16952e+06	761469	1.05106e+06	1.61526e+06	1.19917e+06	1.48425e+06	1.07917e+06	1.17684e+06	1.23768e+06	474293	1.59067e+06	919212	794030
TRUE	Plasma186	[Similar to: Cytidine 5'-diphosphocholine; ΔMass: -35.2569 Da]	C26 H54 N O7 P	Full match	Invalid mass	No results	No results		523.364	13.126	ddMS2 for preferred ion	1.4967e+07	1.3734e+07	1.48906e+07	1.46099e+07	1.44547e+07	1.53453e+07	1.38533e+07	1.34968e+07	1.37959e+07	1.47664e+07	1.4138e+07	1.43911e+07	1.4401e+07	1.57454e+07	8.57633e+06	9.85111e+06	1.04973e+07	1.17715e+07	9.18419e+06	7.20158e+06	1.41472e+07	2.04787e+07	9.99235e+06	9.98021e+06	0.001	1.02845e+07	1.28659e+07	1.14813e+07	1.48523e+07	1.2011e+07	1.47729e+07	1.00066e+07	6.57107e+06	1.35767e+07	5.62766e+06	1.59465e+07	1.14473e+07	1.01644e+07
TRUE	Plasma187	[Similar to: Cytidine 5'-diphosphocholine; ΔMass: -33.2412 Da]	C26 H52 N O7 P	Full match	Invalid mass	No results	No results		521.349	11.762	ddMS2 for preferred ion	7.23656e+06	6.60289e+06	7.02856e+06	7.21978e+06	7.46107e+06	7.57228e+06	8.00599e+06	6.06062e+06	7.6182e+06	1.10302e+07	7.46038e+06	7.3658e+06	7.38649e+06	6.96845e+06	5.11803e+06	4.30171e+06	5.4846e+06	4.58599e+06	6.16506e+06	6.76741e+06	5.60548e+06	6.1445e+06	6.18981e+06	4.33385e+06	1.07789e+07	6.31834e+06	6.20127e+06	6.60168e+06	9.89729e+06	6.62356e+06	9.91744e+06	7.67074e+06	5.98435e+06	9.57761e+06	3.84358e+06	8.46704e+06	5.26882e+06	6.38714e+06
TRUE	Plasma188	[Similar to: Cytidine 5'-diphosphocholine; ΔMass: -324.5690 Da]	C49 H88 N4 O5	Full match	Invalid mass	No results	No results		812.676	16.038	ddMS2 for preferred ion	109417	227082	75364.9	444195	701944	337375	163342	342136	313775	207929	162469	409437	112957	0.001	114425	19702.1	0.001	332988	275576	1.16665e+06	613598	591081	1.33551e+06	1.86193e+06	175105	2.4988e+06	1.01642e+06	701676	850856	404282	613785	996733	751619	1.37986e+06	1.47915e+06	1.04416e+06	501340	2.02905e+06
TRUE	Plasma189	[Similar to: Cytidine 5'-diphosphocholine; ΔMass: -322.5528 Da]	C41 H92 N6 O5 P2	Full match	Invalid mass	No results	No results		810.66	15.872	ddMS2 for preferred ion	0.001	0.001	76334.1	2.31796e+06	0.001	547354	28203.1	785364	164732	0.001	0.001	50683.1	37283.5	0.001	13516.8	237684	2.07567e+06	864664	1.43519e+06	426852	666378	924081	1.5321e+06	1.32268e+06	99173.6	1.41579e+06	107669	417358	559541	74186.6	332936	441437	589582	77056.8	20943	211554	131129	133774
TRUE	Plasma190	[Similar to: Cytidine 5'-diphosphocholine; ΔMass: -296.5374 Da]		No results	Invalid mass	No results	No results		784.645	15.976	ddMS2 for preferred ion	0.001	0.001	0.001	330953	33184	273075	129586	146052	153082	0.001	7972.44	27092.9	0.001	0.001	0.001	177832	459328	394076	79348.1	177533	308033	281655	279634	506592	97566.9	373263	22010.5	123104	300025	137145	120237	203610	355304	159859	167959	448294	640013	291852
TRUE	Plasma191	[Similar to: Cytidine 5'-diphosphocholine; ΔMass: -29.2095 Da]	C26 H48 N O7 P	Full match	Invalid mass	No results	No results		517.317	9.98	ddMS2 for preferred ion	131309	141361	141387	157889	121479	136464	162715	145622	146799	259143	125856	127099	140082	95648	60487.1	49348	34828.7	103407	135857	280595	183226	171481	102822	78039.5	177575	88243.2	55418.2	138092	107474	103805	170381	83667.3	96718.1	97685.5	32960.5	137269	106449	93707.4
TRUE	Plasma192	[Similar to: Cytidine 5'-diphosphocholine; ΔMass: -23.2200 Da]	C24 H50 N O8 P	Full match	Invalid mass	No results	No results		511.327	9.992	ddMS2 for preferred ion	43108.4	42743.9	41838.1	44707.3	40650.4	31457.1	42873.3	37214.7	38142.4	59342.7	41392.6	32570.9	33644.9	31396.4	0.001	40067.5	31085.5	24627.4	34140.4	75919.8	24763.6	49050	58722	22040.6	65249	35681.4	32301.1	53411	44161.6	24443.8	81366.3	21000.2	53378.6	31063.2	0.001	198766	0.001	15414.4
TRUE	Plasma193	[Similar to: Cytidine 5'-diphosphocholine; ΔMass: -23.2200 Da]	C24 H50 N O8 P	Full match	Invalid mass	No results	No results		511.327	8.018	ddMS2 for preferred ion	87851.3	85866.7	88646.5	73292.3	72346.2	73201.3	72806.1	64874.6	67988.8	115041	157378	54251.2	92381.2	39631	32803.5	53631.6	57287.7	26177.5	112697	113253	110304	93032.7	75765.3	24599.9	179707	98127.5	45632.2	56598.2	72967.1	75038.3	59180.6	58848.9	44107.3	132056	0.001	91829.5	40037.6	37523.4
TRUE	Plasma194	[Similar to: Cytidine 5'-diphosphocholine; ΔMass: -212.4442 Da]	C39 H77 N2 O6 P	Full match	Invalid mass	No results	No results		700.551	13.884	ddMS2 for preferred ion	2.09682e+06	3.72304e+06	0.001	48266.7	514934	660559	487511	0.001	152748	3.20552e+06	3.79013e+06	3.08089e+06	2.47408e+06	2.39901e+06	1.57547e+06	292786	0.001	169901	724289	432243	929646	212896	1.03799e+06	0.001	327666	424156	0.001	316398	224983	543582	342437	78295	608536	339386	323919	1.21626e+06	266002	0.001
TRUE	Plasma195	[Similar to: Cytidine 5'-diphosphocholine; ΔMass: -21.2408 Da]	C25 H52 N O7 P	Full match	Invalid mass	No results	No results		509.348	11.915	ddMS2 for preferred ion	201899	177352	180599	163366	246377	198563	146292	202677	112289	424986	158864	201522	128370	88217.3	46634.6	89098.7	154573	147439	184347	227478	157663	87034.3	222517	61423	199680	148644	84287.1	89086.8	78773.9	26030	0.001	100033	180709	230699	38031	375062	68299.5	36080.6
TRUE	Plasma196	[Similar to: Cytidine 5'-diphosphocholine; ΔMass: -21.2408 Da]	C25 H52 N O7 P	Full match	Invalid mass	No results	No results		509.348	12.168	ddMS2 for preferred ion	446001	415646	449096	478437	462522	485918	0.001	423107	462064	813457	473009	435443	406430	389257	164515	350577	228995	299255	267605	687209	343528	408932	380893	282887	861629	356405	477162	434991	443270	451469	832346	256830	605135	486923	103191	513371	292922	531012
TRUE	Plasma197	[Similar to: Cytidine 5'-diphosphocholine; ΔMass: -19.2252 Da]	C25 H50 N O7 P	Full match	Invalid mass	No results	No results		507.333	10.957	ddMS2 for preferred ion	69847.2	58654.4	65316.4	59540.1	78580.8	58704	55672.7	55854.3	58504.4	166415	65370.1	67318.4	48897	44143.7	23815.7	28781.9	28773.3	49460.2	34973.8	294794	42423.4	37543.5	49593.7	25888	78040.3	58443.8	45043.6	47772.6	38551	50683.5	102629	45260.6	153734	63508.8	0.001	90259.2	37625.9	56614.5
TRUE	Plasma198	[Similar to: Creatine; ΔMass: 0.0112 Da]	C5 H9 N O3	Full match	Invalid mass	Partial match	No results		131.058	0.878	ddMS2 for preferred ion	241507	294816	273136	260520	211265	253220	199942	238064	255823	206000	213508	270011	246475	134526	284426	220089	228977	176802	211410	228566	252219	257355	184700	280054	238535	198303	225028	227025	280506	245427	276545	283016	173808	262442	222535	217500	248055	246261
TRUE	Plasma199	[Similar to: Clorprenaline; ΔMass: 14.0519 Da]	C9 H10 Cl N O2	Full match	Invalid mass	No results	No results		199.04	4.764	ddMS2 for preferred ion	9.52958e+06	9.0889e+06	9.48543e+06	8.74224e+06	9.46933e+06	9.39555e+06	9.54852e+06	8.85066e+06	8.70442e+06	9.49488e+06	9.61316e+06	9.68745e+06	9.75126e+06	9.47696e+06	9.35029e+06	9.48168e+06	9.34524e+06	9.23868e+06	9.21795e+06	8.82866e+06	9.20559e+06	9.15124e+06	9.43238e+06	1.00465e+07	9.35241e+06	9.21605e+06	9.71847e+06	9.68001e+06	9.89743e+06	9.23848e+06	1.01443e+07	9.1246e+06	9.71301e+06	9.84998e+06	9.77188e+06	8.48848e+06	9.83646e+06	9.09521e+06
TRUE	Plasma200	[Similar to: Choline; ΔMass: -406.2847 Da]	C21 H51 N9 O3 S	Full match	Invalid mass	No results	No results		509.384	13.632	ddMS2 for preferred ion	70001.5	68813.3	72966.7	67224.4	66173	73587.9	63399.8	63071.8	58137.4	81817.5	105844	67471.1	85293.5	105669	51897	54287.2	54287.5	72807.2	75339.8	26641.1	85354	101320	53079.9	40509.9	128554	70418.3	47371.6	56387.5	60006.3	41222.6	62235.9	41475.5	34205	84346.1	32686.9	59249.5	46828.5	23370.4
TRUE	Plasma201	[Similar to: Choline; ΔMass: -404.2692 Da]	C26 H54 N O6 P	Full match	Invalid mass	No results	No results		507.369	12.143	ddMS2 for preferred ion	192573	216965	241480	295023	262905	235526	240289	212575	223365	268031	250301	252075	320699	324336	226259	184867	165194	173333	253464	145716	221750	234548	200261	170310	252224	304406	195889	213110	237235	187754	260825	185378	181528	310499	179166	292226	225061	152661
TRUE	Plasma202	[Similar to: Choline; ΔMass: -378.2534 Da]	C26 H47 N3 O5	Full match	Invalid mass	No results	No results		481.353	11.672	ddMS2 for preferred ion	358867	351199	329587	358558	331589	354181	339867	280271	320285	467887	446053	339517	357280	448804	276448	188909	268043	245028	388506	174668	414654	362205	260068	236748	465797	367318	221488	278600	304406	237706	343294	209118	187792	405141	165298	317270	291994	97903.3
TRUE	Plasma203	[Similar to: Cetrimonium; ΔMass: 139.1977 Da]	C7 H16 N2 O	Full match	Invalid mass	No results	No results		144.126	5.881	ddMS2 for preferred ion	161232	160652	160473	174843	160189	165263	154401	162716	162979	135625	117591	112385	108479	140371	107180	105576	94818.8	104578	100391	100425	95402	141716	126038	126241	144217	136263	119255	125461	123082	133108	118268	127415	129769	117545	129805	119016	108215	117125
TRUE	Plasma204	[Similar to: Cefamandole; ΔMass: 125.0272 Da]	C11 H20 N3 O P S3	Full match	Invalid mass	No results	No results		337.051	8.826	ddMS2 for other ion	0.001	0.001	0.001	0.001	0.001	0.001	0.001	0.001	0.001	423409	397846	411362	335721	423362	472634	410613	417378	336513	336093	304064	238235	199641	369518	465970	311534	381623	446111	441395	429835	436002	434786	327405	537608	442311	361981	500924	441273	417942
TRUE	Plasma205	[Similar to: Carminic acid; ΔMass: -130.0376 Da]	C25 H23 N10 O6 P S	Full match	Invalid mass	No results	No results		622.128	1.103	ddMS2 for preferred ion	41556.2	45473.7	32882.7	39215.1	46453.9	33160.6	28374.5	17156.5	33829.5	31947.7	42374.7	25943.6	80931.5	25508.2	122921	22691.4	21115.3	30666.9	28575.3	37171.5	30430.5	28461.5	18869.4	44790.2	27169.4	33686.3	36634.9	30242.3	38489.5	30772.3	34773.5	27234	21130.2	27388.4	17815.5	37094.8	17938.4	29681.1
TRUE	Plasma206	[Similar to: C-12 NBD-dihydro-ceramide; ΔMass: 280.2137 Da]	C19 H36 N5 O P	Full match	Invalid mass	No results	No results		381.264	9.902	ddMS2 for preferred ion	50093.8	42246	52288.3	48031.3	47078.2	39168.8	37245	42861.8	39202.4	26632	36032	34325.5	26807.2	23436.2	13454.8	17204.3	0.001	0.001	16109.3	43717.2	30133.3	46985.5	16619.7	21454.4	21096.4	36624.3	26339.8	20960.8	27162.7	23816.7	40294.4	36920.7	0.001	30755.3	0.001	23185	0.001	50885.5
TRUE	Plasma207	[Similar to: C-12 NBD-dihydro-ceramide; ΔMass: 224.1873 Da]	C20 H43 N3 O5 S	Full match	Invalid mass	No results	No results		437.291	11.731	ddMS2 for preferred ion	64633.2	65172.6	63936.1	63073.3	71850.7	67288.1	61223.2	57411	57403.5	93657.2	76462.1	54101.6	49203.4	57636.5	61041.9	54285.8	58297.1	30958.8	70684.6	37437.5	52181.7	106144	56129.6	29217.8	79316.1	42269.3	54128.5	42805.1	70165.1	44773.2	79515.4	44929.1	35158.3	76108.7	24858.2	45136.2	63101.9	31713.2
TRUE	Plasma208	[Similar to: Bethanechol; ΔMass: -27.9584 Da]	C7 H12 N2 O4	Full match	Invalid mass	No results	No results		188.08	1.13	ddMS2 for preferred ion	1.07573e+06	835031	997233	916963	990784	1.02496e+06	561270	737535	710323	657878	755172	768843	1.46387e+06	869034	807555	795607	645593	746359	802605	751503	942619	628948	508629	598069	868680	950935	893442	767252	913170	957286	882810	940562	887092	669116	793049	694515	836512	846762
TRUE	Plasma209	[Similar to: Betaine; ΔMass: -75.0683 Da]	C8 H20 N2 O3	Full match	Invalid mass	No results	No results		192.147	0.807	ddMS2 for preferred ion	90279.9	107470	92270.1	101331	78851.8	96936.1	79655	87316.8	0.001	101344	85805.2	53201.2	39342.8	62523.9	29506	0.001	127565	34917.1	0.001	0.001	72806.4	273286	116763	56319.1	70752.9	31661.3	59238.6	95570.7	68311.4	0.001	0.001	64533.2	68528.3	103374	164781	0.001	81287	0.001
TRUE	Plasma210	[Similar to: Betaine; ΔMass: 0.1266 Da]		No results	Invalid mass	No results	No results		116.952	16.203	ddMS2 for preferred ion	804409	34154.3	358498	440356	203696	336478	314123	365175	419524	398958	491854	914552	679214	473515	518490	443750	518383	147954	751736	44809	381701	365575	490365	252178	320650	161676	43660.3	314309	436157	0.001	630935	170892	209233	173894	260113	125062	454664	325138
TRUE	Plasma211	[Similar to: Betaine; ΔMass: 0.0512 Da]		No results	Invalid mass	No results	No results		117.028	0.66	ddMS2 for preferred ion	47074.9	49856.8	43072.6	51995.5	43597.2	41933.9	58709.7	56105.6	62757.3	54262.9	54093.2	34195.4	36393.3	39582	32217.8	44459.1	17976.3	39308.1	41885	51402.1	51278.6	42025.1	44845.9	41212.4	46060.5	46508.5	29318.6	46413.2	47008.6	30381.3	28584.2	56735.7	40235.9	60658.7	29773.4	49518.7	45439.3	44715
TRUE	Plasma212	[Similar to: Benzaldehyde 1-[2-(tert-butyl)-5-(trifluoromethyl)pyrazolo[1,5-a]pyrimidin-7-yl]hydrazone; ΔMass: -20.9570 Da]	C11 H14 N10 O6	Full match	Invalid mass	No results	No results		382.108	0.808	ddMS2 for preferred ion	74985	68536.7	56985.2	75041.3	60104.3	75269.5	93147.3	81687.3	53415.7	86476.6	177399	44643.8	32242.8	40077.1	65166.7	87234.2	44398.6	54733	58788.9	96030.7	47241.6	106002	66071.3	109797	93127.4	106857	59786.8	120136	73290.6	45974.8	55041.9	43113.7	70554.9	64268.7	78975.9	54071	45119.4	62874.4
TRUE	Plasma213	[Similar to: Anandamide (AEA); ΔMass: 79.0636 Da]	C20 H28	Full match	Invalid mass	No results	No results		268.219	15.731	ddMS2 for preferred ion	189697	184443	205214	162924	154606	171870	111329	136865	101837	232197	226603	207885	144492	137746	76375.5	110010	136757	116234	158843	41151.3	160157	173220	158775	106182	287794	159806	130810	99441.9	134545	103332	164188	70543.4	20032	179424	20614.6	118720	98594	109800
TRUE	Plasma214	[Similar to: Anandamide (AEA); ΔMass: -154.0029 Da]	C25 H44 N O7 P	Full match	Invalid mass	No results	No results		501.285	10.718	ddMS2 for preferred ion	405726	378644	401836	372904	486035	351889	416155	360621	324475	1.1746e+06	408797	380827	459984	404615	225250	293229	363343	249548	434922	470446	427896	476516	458114	222071	648432	401156	331586	710389	742017	310108	649003	352014	472918	641067	127605	625948	337959	281203
TRUE	Plasma215	[Similar to: Ambrosic acid; ΔMass: 158.0940 Da]	C7 H6 O	Full match	Invalid mass	No results	No results		106.042	2.318	ddMS2 for preferred ion	37875.9	47141.1	40755.6	46604.3	39792.5	37486	42964.2	35840.8	40216.2	40104.7	54670.2	32666.9	41214.3	45436.3	26545.1	32784	20091.4	39272.9	25598.5	37149.6	46236.9	41644.8	32234.5	45826.5	46534.8	38928.6	36286.2	34790.8	35204.8	38360	42769.9	35948.5	32166.8	45288.8	49464.2	46577.9	39426	36884
TRUE	Plasma216	[Similar to: Allethrin; ΔMass: 196.1097 Da]	C8 H10	Full match	Invalid mass	No results	No results		106.079	0.382	ddMS2 for preferred ion	192897	110987	126957	236785	205433	118027	105347	142204	23352	13930	0.001	0.001	95716.2	0.001	154231	193263	0.001	127691	125687	115774	68387.8	100645	49142.1	133304	162372	109468	199148	121140	120022	156905	73718.6	132257	0.001	59678.1	26197.6	99122.4	0.001	105034
TRUE	Plasma217	[Similar to: AKB48 N-(4-hydroxypentyl) metabolite; ΔMass: 283.7365 Da]		No results	Invalid mass	No results	No results		97.5052	0.532	ddMS2 for preferred ion	244856	166999	105973	580978	292074	371218	658002	291032	870359	394778	112829	288220	138634	274829	208300	594333	517072	124418	237524	671201	634319	135962	612576	139786	292377	261895	224664	286079	175165	211587	620306	585704	0.001	372888	91176.5	653290	82222.4	117473
TRUE	Plasma218	[Similar to: AKB48 N-(4-hydroxypentyl) metabolite; ΔMass: 159.3813 Da]	C H Br Cl2 N2 O2	Full match	Invalid mass	No results	No results		221.86	0.774	ddMS2 for preferred ion	35532.6	39232.9	40424.5	65766.1	45788.4	33464.1	50035.8	43231.6	21563	66970.5	63664.3	29733.5	20462.5	60022.5	20378.5	14715.6	9981.87	29370.7	26688.1	12121.4	48641.2	34642.4	9440.64	26975.3	41443	39227.1	16895.7	0.001	29434.3	36954.3	18348.9	26950.3	31071.7	40825.2	41618.8	38089.2	37009.6	35638
TRUE	Plasma219	[Similar to: AKB48 N-(4-hydroxypentyl) metabolite; ΔMass: 159.1852 Da]		No results	Invalid mass	No results	No results		222.056	4.203	ddMS2 for preferred ion	723302	408392	363159	530984	607285	458401	661048	443943	473413	140175	547016	899233	468149	248447	537069	466795	576861	635912	607554	470381	416323	725939	647950	543739	750859	877164	404092	507281	424082	419509	597978	434925	486730	575934	335437	510397	347826	465277
TRUE	Plasma220	[Similar to: 5-Chloro-3-[(1E)-3,4-dihydroxy-3,5-dimethyl-1-hepten-1-yl]-7,8-dihydroxy-7-methyl-1,7,8,8a-tetrahydro-6H-isochromen-6-one; ΔMass: 78.1081 Da]	C5 H10 Cl N10 O2 P	Full match	Invalid mass	No results	No results		308.041	8.826	ddMS2 for preferred ion	0.001	0.001	0.001	0.001	0.001	0.001	0.001	0.001	0.001	72241.3	67701.6	53798	36756	46106.7	65938.2	42492.4	50757	35974.5	32889	25450.1	24261.9	14071.7	38538.3	49878.6	34208.7	41136.3	47073.2	41599	48920.8	34806.5	49869	30712.1	55725.7	40600.7	38299.5	58281.1	52342.8	50765.6
TRUE	Plasma221	[Similar to: 5-(2,4-Dimethyl-1,3-thiazol-5-yl)-4-methyl-4H-1,2,4-triazole-3-thiol; ΔMass: 1.9993 Da]	C7 H12 O6 S	Full match	Invalid mass	No results	No results		224.035	8.825	ddMS2 for preferred ion	0.001	0.001	0.001	0.001	0.001	0.001	0.001	0.001	0.001	235529	238947	186322	160906	222079	199400	191372	184483	155261	0.001	0.001	109466	88242.4	188254	215543	156968	189615	236324	214951	227586	174187	255055	157033	376505	222591	208799	269850	239810	255669
TRUE	Plasma222	[Similar to: 4-Acetamidoantipyrine; ΔMass: -0.0461 Da]	C12 H23 N O4	Full match	Invalid mass	No results	No results		245.163	5.344	ddMS2 for preferred ion	34422	38416.9	64999.8	41129.8	40475.5	36765.3	39418.4	41023.4	38200.7	14208.1	26464.1	17416.8	60729.9	38131	14835.1	12483.7	27900.4	37602.9	16543.6	24536	27448.4	42247.1	23576.3	35534	66496.6	11616.1	37325.1	18568.8	11488	29634.3	29119.2	24163.5	29661.7	31372.8	42806.5	14713.5	17430.7	23778.3
TRUE	Plasma223	[Similar to: 4-[2-(4-Allyl-2,6-dimethoxyphenoxy)-1-hydroxypropyl]-2-methoxyphenol; ΔMass: 226.1205 Da]	C9 H8 O2	Full match	Invalid mass	No results	No results		148.052	2.319	ddMS2 for preferred ion	103755	6.27014e+06	6.20505e+06	6.12481e+06	6.0651e+06	6.14471e+06	6.18421e+06	5.99883e+06	5.85329e+06	6.67102e+06	8.69787e+06	5.05418e+06	6.00246e+06	7.17985e+06	4.03578e+06	5.43284e+06	3.31323e+06	0.001	3.66211e+06	6.48883e+06	6.1332e+06	6.06746e+06	4.79626e+06	7.30835e+06	118662	6.28096e+06	5.18805e+06	5.23251e+06	5.72336e+06	6.11124e+06	6.583e+06	5.75649e+06	5.31962e+06	5.99214e+06	6.92151e+06	6.36875e+06	6.0985e+06	5.5696e+06
TRUE	Plasma224	[Similar to: 4-[(β-D-Glucopyranosyloxy)methyl]-6,7-dihydroxy-7-(hydroxymethyl)-1,4a,5,6,7,7a-hexahydrocyclopenta[c]pyran-1-yl 3-methylbutanoate; ΔMass: 276.1597 Da]	C4 H6 N6 O4	Full match	Invalid mass	No results	No results		202.045	1.125	ddMS2 for preferred ion	130483	100660	114034	150341	148365	151778	161397	168012	220126	143924	235453	110484	66061.9	65003.3	102096	147447	24251	127051	0.001	145953	103853	117410	92601.5	192561	127362	155424	140655	143354	77183.9	105775	116148	126171	110460	135271	205120	114632	153862	197382
TRUE	Plasma225	[Similar to: 4-[(β-D-Glucopyranosyloxy)methyl]-6,7-dihydroxy-7-(hydroxymethyl)-1,4a,5,6,7,7a-hexahydrocyclopenta[c]pyran-1-yl 3-methylbutanoate; ΔMass: 276.0622 Da]	C8 H18 N4 O2	Full match	Invalid mass	Partial match	No results		202.143	0.798	ddMS2 for preferred ion	17044.8	28629.6	22699.6	25383.4	15934.6	10606.1	26004.2	13084.7	32848.2	43592.1	40909.4	31621.2	18395.1	34168.3	19591.3	27901.1	17739.5	24285.9	24304.2	32023	28393.3	28445	39255.5	17736.7	32993.7	35038.7	26046.2	30940.3	22735.2	24864.7	20859.1	19452.8	0.001	11094.6	47330	29550.6	22701.9	27950
TRUE	Plasma226	[Similar to: 2-Propynyl N-[6-(phenylsulfanyl)-5-(trifluoromethyl)-3-pyridinyl]carbamate; ΔMass: 28.0303 Da]	C4 H8 N10 O4 S2	Invalid mass	Invalid mass	No results	No results		324.019	8.824	ddMS2 for preferred ion	0.001	0.001	0.001	0.001	0.001	0.001	0.001	0.001	0.001	203180	0.001	141927	122242	122569	152103	124237	149692	115177	92204.9	88602.3	77726	53949.5	103908	155936	110205	127533	139360	154237	141943	119862	147471	105199	166071	132018	118100	162017	147082	158374
TRUE	Plasma227	[Similar to: 2-Linoleoyl glycerol; ΔMass: 75.0211 Da]	C18 H33 N O	Full match	Invalid mass	No results	No results		279.256	14.407	ddMS2 for preferred ion	71031.5	76946.9	72690.1	69006.8	76841.8	75795.6	60154.1	74331.9	59290.2	103187	0.001	121456	201060	0.001	95630.9	34416.8	97881.7	70202.4	174698	88004.4	0.001	43508.5	42260.5	0.001	0.001	140307	32941.7	87626.3	72588.8	63304.4	70396.5	0.001	112532	27023.2	95406.2	135336	137494	92897.2
TRUE	Plasma228	[Similar to: 2-Aminooctadec-4-yne-1,3-diol; ΔMass: -79.9661 Da]	C18 H36 N O5 P	Full match	Invalid mass	No results	No results		377.233	8.835	ddMS2 for preferred ion	86329.1	90755.5	88993.1	79612.5	80627.7	81987	83142.8	77916.4	77696.6	56409.7	68995.8	74670.8	60264.2	111745	63429.9	50931.4	37920.2	64984.1	47818.9	46789.5	55582.6	49166.6	32319.4	49466.5	63261.4	60386.4	71737.7	39031.5	105215	62453.9	65198.8	58033.6	28748.1	60500.9	32655.5	76928.5	49053.7	78529.2
TRUE	Plasma229	[Similar to: 2-{[2-(1-Pyrrolidinyl)-5-(trifluoromethyl)anilino]carbonyl}benzoic acid; ΔMass: 230.1032 Da]	C8 H4 O3	Full match	Invalid mass	No results	No results		148.016	13.2	ddMS2 for preferred ion	622739	735222	672429	604486	658198	687272	709154	682814	678130	431587	382566	418848	460146	406399	353443	447246	472675	375073	452057	412058	403064	478656	349849	378817	426856	347917	428236	383330	391208	474559	358464	383840	373720	363698	443227	360063	360300	348363
TRUE	Plasma230	[Similar to: 2-[(3R,4S)-3-{[5-(Cyclohexylmethyl)-1,2-oxazol-3-yl]methyl}-4-piperidinyl]-N,N-diethylacetamide; ΔMass: 259.3238 Da]		No results	Invalid mass	No results	No results		115.965	16.229	ddMS2 for preferred ion	590342	0.001	1.10067e+06	782910	655573	410633	402780	299309	5050.85	678770	634347	737871	865431	867144	760950	630680	639897	279269	642198	782500	532277	415575	49956.6	851845	354219	1.229e+06	823610	511458	19577.7	760176	250559	717540	0.001	541098	571982	176643	10988.5	716231
TRUE	Plasma231	[Similar to: 2-[(3R,4S)-3-{[5-(Cyclohexylmethyl)-1,2-oxazol-3-yl]methyl}-4-piperidinyl]-N-(3-pyridinylmethyl)acetamide; ΔMass: 195.2472 Da]	C5 H6 N5 O3 P	Full match	Invalid mass	No results	No results		215.021	17.737	ddMS2 for other ion	83461.6	81080	0.001	0.001	90105.7	27113.5	46534.8	84279.9	218640	21230.9	39975.3	71269.4	148505	149262	0.001	31848.5	22616.7	166873	96178.7	432400	0.001	51487.6	26551.2	0.001	96240.5	159044	164747	63533.7	50338.2	20096.8	48300	80714.5	47524.9	134830	94177	34115.7	130425	22341.8
TRUE	Plasma232	[Similar to: 2,5-Anhydro-6-[(1H-benzimidazol-5-ylcarbonyl)amino]-4,6-dideoxy-4-{4-[3-(trifluoromethyl)phenyl]-1-piperazinyl}-D-galactitol; ΔMass: -6.0760 Da]	C27 H44 N O7 P	Full match	Invalid mass	No results	No results		525.285	10.696	ddMS2 for preferred ion	323407	310017	333397	338022	367306	330607	334762	328509	272692	758939	226274	313038	339234	267139	149038	300624	177003	238336	250034	171551	176668	309342	299183	122366	519177	272378	450857	447097	301467	151165	716959	239974	208363	275411	120965	314596	274245	189075
TRUE	Plasma233	[Similar to: 2,2,6,6-Tetramethyl-4-piperidinol; ΔMass: 0.1292 Da]	C2 H3 N7 S	Full match	Invalid mass	No results	No results		157.017	8.826	ddMS2 for preferred ion	0.001	0.001	0.001	0.001	0.001	0.001	0.001	0.001	0.001	183004	156638	139251	120772	142654	183947	154509	178063	146244	84815.8	94794.6	91972.1	61738.9	114485	132426	119928	149875	168395	164954	151408	137272	191605	124734	211055	161393	168366	160714	173805	168832
TRUE	Plasma234	[Similar to: 2-(3,4-Dichlorobenzoyl)-5H-[1,3,4]thiadiazolo[3,2-a]quinazolin-5-one; ΔMass: 221.4529 Da]		No results	Invalid mass	No results	No results		153.511	1.268	ddMS2 for preferred ion	0.001	17300.7	5456.25	9113.04	15364.7	18933.5	16099.7	16002.3	16353.3	14989.4	0.001	15761	0.001	0.001	64841.6	10790.5	9268.76	13276.7	19911.9	10930.5	14517.6	13765	11486	7513.85	0.001	18565.3	0.001	20106	18522	31774.3	13058.2	16542	6499.58	18703	3230.02	22262.5	12983.6	17606.5
TRUE	Plasma235	[Similar to: 2-(1,3-Benzothiazol-2-ylthio)ethyl N-(4-chlorophenyl)carbamate; ΔMass: 152.9983 Da]	C9 H9 N O S2	Full match	Invalid mass	No results	No results		211.012	7.941	ddMS2 for preferred ion	219807	219843	226252	187571	211864	220274	221351	210046	219913	266046	63780	206025	398824	214277	873368	179025	60116.5	154923	97831.9	178055	111461	117108	118739	212351	145891	215467	453477	215041	197677	186290	209529	185314	191072	222965	166475	247398	247754	700452
TRUE	Plasma236	[Similar to: 2-(1,1-Dioxo-1λ6,4-thiazinan-4-yl)-3-(4-hydroxyphenyl)propanoic acid; ΔMass: 157.1420 Da]	C H4 O2 P2 S	Full match	Invalid mass	No results	No results		141.941	0.984	ddMS2 for other ion	13095.8	49570.4	22364.9	47156	22575.5	29557	32225.1	50772.9	32033	18891.2	35655.2	33708.3	9930.53	27684.4	10458.2	59186.2	22855	25787.4	19255.9	23927.6	45968.3	24178.7	56315	25175.8	34100.7	29533.2	38427.4	53205.8	62866.4	38758.7	31523.1	36170.9	20641.9	43231.3	29334.3	46573.5	46817.1	44437.5
TRUE	Plasma237	[Similar to: 1-Stearoylglycerol; ΔMass: -123.0084 Da]	C19 H44 N7 O5 P	Invalid mass	Invalid mass	No results	No results		481.317	13.034	ddMS2 for preferred ion	418891	447569	452439	398810	394859	393075	376319	350708	371814	945904	497831	450038	559012	784791	264033	514375	358183	803491	348204	429417	584657	792060	507517	222568	1.17681e+06	403572	424270	464474	555737	382085	459754	385814	327000	537081	291761	510394	395591	357417
TRUE	Plasma238	[Similar to: 1-Linoleoyl glycerol; ΔMass: 127.0887 Da]	C13 H25 N O2	Full match	Invalid mass	No results	No results		227.188	8.552	ddMS2 for preferred ion	953463	966403	941818	475681	1.17563e+06	1.18921e+06	1.34611e+06	1.42795e+06	1.50248e+06	290178	240421	272836	297757	243300	231180	232373	227806	262979	378474	239946	198471	215141	222020	206691	253086	225537	235873	226386	246289	267879	256497	122595	239180	102792	296271	116191	125545	327213
TRUE	Plasma239	[Similar to: 1-Linoleoyl glycerol; ΔMass: -123.0084 Da]	C23 H44 N O7 P	Full match	Invalid mass	No results	No results		477.285	10.658	ddMS2 for preferred ion	583626	563596	579291	543195	662111	546461	591848	563579	514800	1.01199e+06	791667	408700	613549	338213	168812	239055	335342	271541	453836	471300	685644	739004	358432	201749	762748	359165	435673	546411	730241	549117	599498	796884	262243	791739	179803	679045	325905	252233
TRUE	Plasma240	[Similar to: 1-Allyl-3-[(1S,2S,3S,4R,5R)-3-hydroxy-4-(4-morpholinyl)-6,8-dioxabicyclo[3.2.1]oct-2-yl]urea; ΔMass: 116.1531 Da]	C5 H4 N5 O2 P	Full match	Invalid mass	No results	No results		197.011	16.171	ddMS2 for other ion	1.17072e+07	1.07742e+07	6.5127e+06	4.44962e+06	7.14139e+06	6.79555e+06	4.34602e+06	4.3202e+06	6.07098e+06	1.25436e+07	1.01708e+07	6.48851e+06	1.11146e+07	8.60951e+06	5.70873e+06	8.39385e+06	7.13131e+06	3.40487e+06	9.63033e+06	8.41346e+06	2.57107e+06	3.93518e+06	6.21068e+06	5.17177e+06	4.64039e+06	4.61454e+06	3.27582e+06	5.41449e+06	5.92551e+06	4.91055e+06	6.81917e+06	8.35437e+06	8.14977e+06	7.07824e+06	6.23615e+06	3.42821e+06	1.36757e+06	3.51825e+06
TRUE	Plasma241	[Similar to: 1-Allyl-3-[(1S,2S,3S,4R,5R)-3-hydroxy-4-(4-morpholinyl)-6,8-dioxabicyclo[3.2.1]oct-2-yl]urea; ΔMass: 114.1577 Da]	C6 H7 N3 O P2	Full match	Invalid mass	No results	No results		199.006	17.281	ddMS2 for other ion	340002	34666.7	658216	342715	178305	168242	0.001	120495	98407.3	173361	275362	804378	586389	399874	52213.5	51956.4	180578	0.001	211069	365932	164078	309325	98570.5	32062	151757	375451	407228	157236	394837	416963	245851	342694	100594	319154	96057.6	47651.9	301104	185072
TRUE	Plasma242	[Similar to: 1-[(1S,2S,3S,4R,5R)-4-(Diethylamino)-3-hydroxy-6,8-dioxabicyclo[3.2.1]oct-2-yl]-3-(4-methoxyphenyl)urea; ΔMass: 226.1342 Da]	C3 H5 N7	Full match	Invalid mass	No results	No results		139.061	0.31	ddMS2 for preferred ion	133392	119350	136840	139266	187822	193875	202053	212222	185609	138130	330790	215813	118467	40218	115011	218327	121355	86415.7	125582	25950.9	61018.3	217159	154597	351695	165109	215415	188802	343955	375411	238299	156958	379836	251653	125392	302636	143106	127605	215939
TRUE	Plasma243	[Similar to: 1-[(1S,2S,3S,4R,5R)-4-(Diethylamino)-3-hydroxy-6,8-dioxabicyclo[3.2.1]oct-2-yl]-3-(4-methoxyphenyl)urea; ΔMass: 105.0581 Da]	C11 H20 N2 O5	Full match	Invalid mass	No results	No results		260.137	4.902	ddMS2 for preferred ion	34154.7	37158.7	36890.3	35180.7	36093.4	37966.5	37780.3	34467.7	33938.8	25990.1	46334.5	28748.1	39650.6	43292.2	10166.6	19909	18266.4	24889.9	15117.9	20785.7	32130.4	48539.8	25329.9	27723.4	47495.1	20481.4	34680.7	22507.6	24814.6	30746	31310.7	20126.7	21200.1	35691.6	36542.6	28024.2	28914.5	22735.1
TRUE	Plasma244	[Similar to: 1,2,3-Tris({4-[(2S,3R,4S,5S,6R)-3,4,5-trihydroxy-6-(hydroxymethyl)tetrahydropyran-2-yl]oxyphenyl}methyl) 2-hydroxypropane-1,2,3-tricarboxylate; ΔMass: 804.2843 Da]	C6 H8 O7	Full match	Invalid mass	No results	No results		192.027	1.254	ddMS2 for other ion	468122	443740	428926	466113	494135	484608	459984	467231	0.001	509449	0.001	494231	400095	572651	271943	340434	0.001	277764	331628	288744	632928	482234	399026	369385	0.001	556930	565268	699476	483359	541936	0.001	485760	253504	499208	311752	554836	438585	558349
TRUE	Plasma245	[Similar to: 1,2,3-Tris({4-[(2S,3R,4S,5S,6R)-3,4,5-trihydroxy-6-(hydroxymethyl)tetrahydropyran-2-yl]oxyphenyl}methyl) 2-hydroxypropane-1,2,3-tricarboxylate; ΔMass: 782.3023 Da]	C4 H2 N6 O5	Full match	Invalid mass	No results	No results		214.009	0.94	ddMS2 for preferred ion	237614	241224	197895	243231	273680	293326	264653	211869	235399	332455	265240	244709	191666	384861	177849	199223	170923	166587	180250	162991	358666	325286	171606	227951	247034	292896	308695	378070	301243	370452	175015	266953	118878	288461	147033	274698	212391	358266
TRUE	Plasma246	[Similar to: 1-(4-Fluorophenyl)-3-[(1S,2S,3S,4R,5R)-3-hydroxy-4-(4-methyl-1-piperazinyl)-6,8-dioxabicyclo[3.2.1]oct-2-yl]urea; ΔMass: 270.1539 Da]		No results	Invalid mass	No results	No results		110.032	8.332	ddMS2 for preferred ion	19616.9	26288.4	19138	22964.3	27523.1	20215.1	17424.2	40831.8	0.001	19904.8	6984.94	43412.3	0.001	96559	31636.7	133049	15663.3	26955	0.001	44545.6	21355.4	38303.8	18119.4	139918	0.001	34638.9	17683.2	7460.71	40628.9	33473.9	30899	16002.5	0.001	0.001	17133.3	35539.8	42642.1	26525.3
TRUE	Plasma247	[Similar to: [Leu1]-microcystin-LY; ΔMass: 847.4369 Da]	C10 H16 N2 O2	Full match	Invalid mass	No results	No results		196.121	5.232	ddMS2 for preferred ion	0.001	12185.3	12860.8	13083.2	12124.8	13172.2	14228.1	11205.3	11917.6	10834.4	12016.5	9155.11	6922.85	21895.3	23822.4	11168.7	8272.59	7742.14	0.001	17260.1	9149.98	10449.6	7438.14	10493	9078.04	7969.49	8459.71	0.001	14512.5	10204.8	8889.18	6977.08	12642.8	11288.5	11165.9	7552.69	0.001	7850.97
TRUE	Plasma248	[Similar to: [(3S)-3-(5-Benzyl-1,3,4-oxadiazol-2-yl)-1-pyrrolidinyl](3-pyridinyl)methanone; ΔMass: 237.1363 Da]		No results	Invalid mass	No results	No results		97.0067	16.031	ddMS2 for preferred ion	20905.7	83726.7	135477	72344.4	99238.1	63593.6	18448	68282.5	81035.2	73779.7	114198	134234	73126.7	124746	25095.2	31959.3	34558.3	168592	62417.1	62590.1	51507.3	47225.7	93531.3	77719.6	46203.2	49431.1	65104.1	101584	51034.5	120896	173054	88847.3	103161	106040	51512.6	98369.4	86098.5	83675.1
TRUE	Plasma249	[Similar to: [(2R,4S,5R)-5-(3-Cyclopentyl-1-methyl-1H-pyrazol-5-yl)-1-azabicyclo[2.2.2]oct-2-yl]methyl isopropylcarbamate; ΔMass: 159.2472 Da]	C11 H5 N O4	Full match	Invalid mass	No results	No results		215.021	17.411	ddMS2 for other ion	0.001	95696.5	12774.2	0.001	145102	80238.4	70782.4	194618	71548.7	81607	274203	40548.4	253044	295549	644512	99676.7	0.001	364871	296542	0.001	191604	72093.3	36117	0.001	0.001	362777	0.001	349089	44191.1	258116	110054	20629.5	63080.2	0.001	211821	52580.4	296241	34399.9
TRUE	Plasma250	[Similar to: (6E)-10-Heptyl-5,8,9-trihydroxy-3,4,5,8,9,10-hexahydro-2H-oxecin-2-one; ΔMass: 222.2017 Da]		No results	Invalid mass	No results	No results		77.992	16.257	ddMS2 for preferred ion	20850.5	80570.7	0.001	21558.1	59315	0.001	18095.1	11903.2	64700.1	250814	59467.3	176694	107640	77120.6	86862.1	0.001	126510	0.001	88958.1	45356.6	29620.8	56191.8	160597	0.001	141402	83867.4	0.001	84150.2	110322	74377.1	126860	134996	53961.1	100837	514021	31828.2	89222.6	30523.6
TRUE	Plasma251	[Similar to: (6,6-Dimethylbicyclo[3.1.1]hept-2-yl)methyl 6-O-[(2R,3R,4R)-3,4-dihydroxy-4-(hydroxymethyl)tetrahydro-2-furanyl]-β-D-glucopyranoside; ΔMass: 120.9902 Da]	C18 H33 N O4	Full match	Invalid mass	No results	No results		327.241	7.773	ddMS2 for preferred ion	35201.8	34445.6	32884.5	31247.1	32102.4	35613.9	32388	33969.6	28923.4	19918.4	17774	19267.7	10611.9	0.001	20581.8	0.001	12937.3	23823.9	0.001	0.001	0.001	0.001	33363.4	17976.9	12911.6	21844.5	30584.1	23456.3	17057.3	11542.3	26362.5	0.001	0.001	26494.7	22285	20159.5	0.001	49495.1
TRUE	Plasma252	[Similar to: (5ξ,9ξ,16ξ)-17-Hydroxykauran-19-oic acid; ΔMass: 221.7109 Da]		No results	Invalid mass	No results	No results		98.5242	0.183	ddMS2 for preferred ion	310567	334465	0.001	284061	0.001	304932	339379	297178	351469	280892	0.001	317830	273398	242120	45269	313962	367446	321534	309653	282636	0.001	256115	235252	320790	328107	291703	301636	375573	78679.5	305455	285092	407294	309572	302787	347603	284672	379537	362799
TRUE	Plasma253	[Similar to: (5ξ,9ξ,16ξ)-17-Hydroxykauran-19-oic acid; ΔMass: 123.1867 Da]	C5 H7 N7 S	Full match	Invalid mass	No results	No results		197.048	0.666	ddMS2 for other ion	1.73114e+06	1.41589e+06	1.83764e+06	1.98843e+06	1.9064e+06	1.81594e+06	1.62291e+06	1.75962e+06	1.99004e+06	1.92955e+06	1.63543e+06	1.676e+06	2.03302e+06	1.7385e+06	1.71274e+06	1.44185e+06	1.73184e+06	1.82657e+06	1.7921e+06	1.67311e+06	1.7318e+06	1.68813e+06	1.92497e+06	1.71903e+06	1.9243e+06	1.54701e+06	1.58135e+06	1.84307e+06	1.56633e+06	1.52074e+06	1.40241e+06	1.67786e+06	1.5989e+06	1.94072e+06	1.58895e+06	1.56323e+06	1.44551e+06	1.7612e+06
TRUE	Plasma254	[Similar to: (4S,6S)-1-Allyl-6-isobutyl-N-[3-(2-oxo-1-pyrrolidinyl)propyl]-3,4,5,6-tetrahydro-1H-azepino[5,4,3-cd]indole-4-carboxamide; ΔMass: 252.1628 Da]	C9 H16 N2 O2	Full match	Invalid mass	No results	No results		184.121	3.546	ddMS2 for preferred ion	262298	196445	82120.5	207641	289367	278243	286375	279204	287941	440396	653353	276528	158976	471593	160636	116030	53063.1	337774	144235	0.001	306069	144243	277135	294996	402696	474657	388780	282175	303211	274860	197392	211986	294920	329873	1.29064e+06	158276	195647	162286
TRUE	Plasma255	[Similar to: (3R,4R)-3-{[4-(2-Amino-2-oxoethoxy)benzoyl]amino}-4-hydroxy-N-isopropyl-1-azepanecarboxamide; ΔMass: 294.2287 Da]		No results	Invalid mass	No results	No results		97.9772	0.926	ddMS2 for preferred ion	324497	335949	322061	360610	333695	370230	366025	367113	361582	327024	284258	372794	249449	214076	260261	473209	324870	330709	330414	323452	450617	336869	685059	361952	342560	441001	381345	656775	427350	540915	360932	371072	348411	373445	347667	435118	410149	455716
TRUE	Plasma256	[Similar to: (2S,5aS,8aR)-2-{3-[(2R)-2-(Methoxymethyl)-1-pyrrolidinyl]-3-oxopropyl}-1,6-dimethyloctahydropyrrolo[3,2-E][1,4]diazepin-5(2H)-one; ΔMass: 224.2346 Da]		No results	Invalid mass	No results	No results		128.013	0.66	ddMS2 for preferred ion	172538	165210	239733	191851	193992	205661	0.001	201579	176152	181068	186862	153651	163958	221277	135093	199479	55914.6	175152	0.001	225584	177884	157551	194202	152088	200796	224709	130413	177896	223519	0.001	185392	183387	192696	197971	170814	0.001	194707	191087
TRUE	Plasma257	[Similar to: (2S,5aS,8aR)-2-{3-[(2R)-2-(Methoxymethyl)-1-pyrrolidinyl]-3-oxopropyl}-1,6-dimethyloctahydropyrrolo[3,2-E][1,4]diazepin-5(2H)-one; ΔMass: 224.1924 Da]		No results	Invalid mass	No results	No results		128.055	0.665	ddMS2 for preferred ion	50689.5	76056.4	60407.1	73395.4	55457.8	58572.6	54910.1	68823.4	63976.8	75147.6	61342.1	52565	93846.2	72177.3	64803.2	69822.5	65373.6	60245	78982.6	37215.6	55607.6	87056.3	63265.7	56807.5	62303.1	87180.2	65110	79787.6	65006.3	69554.1	87489.6	47468.7	59301.3	51194	43015.9	45212.3	59991.6	42105.3
TRUE	Plasma258	[Similar to: (2E,6E,10E)-12-{[6-Deoxyhexopyranosyl-(1->4)-6-deoxyhexopyranosyl-(1->3)hexopyranosyl]oxy}-2,6,10-trimethyl-2,6,10-dodecatrien-1-yl 6-deoxyhexopyranosyl-(1->4)-6-deoxyhexopyranosyl-(1->3)hexopyranoside; ΔMass: 901.3681 Da]	C12 H23 N O4	Full match	Invalid mass	No results	No results		245.163	5.248	ddMS2 for preferred ion	23870.4	28039.7	0.001	25642.5	26098.6	24983.8	26007.4	22284.6	22078.4	27652.9	29979.3	11340.9	21696.7	31913.4	11637.5	7960.81	23027.9	14046.7	23286.7	14014.5	24591.4	32383.8	35022.7	23187.4	39361.8	18263.4	26128.8	24118.4	27314.3	20444.9	20491.1	47639.7	39601	23550	36571.2	14923.8	41741.8	37246
TRUE	Plasma259	[Similar to: (2E,6E,10E)-12-{[6-Deoxyhexopyranosyl-(1->4)-6-deoxyhexopyranosyl-(1->3)hexopyranosyl]oxy}-2,6,10-trimethyl-2,6,10-dodecatrien-1-yl 6-deoxyhexopyranosyl-(1->4)-6-deoxyhexopyranosyl-(1->3)hexopyranoside; ΔMass: 867.3838 Da]	C15 H21 N O4	Full match	Invalid mass	No results	No results		279.147	5.687	ddMS2 for preferred ion	26064.7	24738.3	23837.5	21872.3	20760.1	23846	20279	22209.9	21637.5	23931.2	6862.84	14171.4	11507	18525.9	26144.1	11899.2	10987.9	23249.9	36091.2	130425	5991.32	66811.5	17767.6	49007.9	30829.1	43439.5	37696.6	28780.1	78007.2	13206.7	28142.1	76753.7	42147.7	24325.2	42974.5	9650.52	48259.8	87537.3
TRUE	Plasma260	[Similar to: (1S,2S,5R)-2-Hydroxy-5-isopropenyl-2-methylcyclohexyl benzoate; ΔMass: 170.1304 Da]	C7 H4 O	Full match	Invalid mass	No results	No results		104.027	5.569	ddMS2 for preferred ion	96670.7	102612	98688.4	100193	99726.5	110525	95555.2	96515.8	93996	38555.1	8967.58	7396.88	19645.1	14707.4	0.001	10605.1	185366	19291.9	867927	7806.98	66594.4	1.23431e+06	103664	6494.89	74152.4	23467.6	26467.6	64506.4	134961	30417.3	12138	12540.7	54631.5	10576.9	14150.2	12622.2	8749.46	15742.3
TRUE	Plasma261	[Similar to: (1R,9S)-11-[(Methylsulfanyl)acetyl]-3-(2-thienyl)-7,11-diazatricyclo[7.3.1.02,7]trideca-2,4-dien-6-one; ΔMass: 257.0508 Da]	C4 H9 N S	Full match	Invalid mass	No results	No results		103.046	1.24	ddMS2 for preferred ion	26585.9	25004.2	24390.9	25447.5	26128.7	26319.1	24985.9	21227	20449.9	22570	38727.7	19213.5	29824.1	21365.9	16501.5	17429.5	17512.5	21193.1	19011.4	26527.1	26333.7	25766.8	21033.5	19495.4	23066.7	24296	24455.7	27087.2	22261.4	37173.1	27346.9	27890.5	16250.2	34955.8	0.001	22735.7	25369	32112.6
TRUE	Plasma262	[Similar to: (1R,9S)-11-(2-Hydroxybenzyl)-5-[4-(trifluoromethoxy)phenyl]-7,11-diazatricyclo[7.3.1.02,7]trideca-2,4-dien-6-one; ΔMass: 348.0719 Da]	C8 H12	Full match	Invalid mass	No results	No results		108.094	0.397	ddMS2 for preferred ion	136960	108811	68537.7	116837	49781.9	133145	44101.6	64366.8	60523.1	142404	75032.7	152416	41606.9	30099	129702	75036.2	79831.5	25123.2	53522.2	140480	60100	82897.1	56470.6	118884	43036.4	40572.5	137436	93362.3	162480	71781.9	47930.1	12989.8	69954.3	42015.3	10105.7	45148.7	75677.6	53916.9
TRUE	Plasma263	[Similar to: (1R,9R)-3-(2-Fluorophenyl)-11-(phenylsulfonyl)-7,11-diazatricyclo[7.3.1.02,7]trideca-2,4-dien-6-one; ΔMass: 334.0752 Da]		No results	Invalid mass	No results	No results		90.0505	0.42	ddMS2 for preferred ion	70551.1	60596.9	13494.2	113485	79905.8	41455.1	59608.9	57903.8	95401.9	23798.6	105303	67495.4	171857	75950.4	132772	125321	24016.9	46853.1	72111.3	70714.4	106080	89835.8	158551	54203.1	150534	44060	65153.1	86309.4	84217.9	42255.9	64785.8	99784.5	29125.8	81274	147914	124238	70278.2	66667.5
TRUE	Plasma264	[Similar to: (1R,9R)-3-(2-Fluorophenyl)-11-(phenylsulfonyl)-7,11-diazatricyclo[7.3.1.02,7]trideca-2,4-dien-6-one; ΔMass: 243.0546 Da]	C5 H7 N7 O	Full match	Invalid mass	No results	No results		181.071	0.664	ddMS2 for other ion	980471	891196	1.00725e+06	994640	966828	899531	960767	1.00012e+06	1.0809e+06	1.10041e+06	865699	792828	851093	1.00623e+06	687013	978894	370866	1.08912e+06	906815	1.05627e+06	939154	908410	1.19512e+06	891321	1.03877e+06	1.04056e+06	789318	943078	1.11032e+06	824159	911836	1.00722e+06	1.13734e+06	1.05541e+06	885316	952304	922024	954131
TRUE	Plasma265	[Similar to: (1R,2S,3R,4R)-3-(Isobutylamino)-4-(3-pyridinyl)-1,2-cyclopentanediol; ΔMass: 91.0999 Da]	C10 H9 N O	Full match	Invalid mass	No results	No results		159.068	4.797	ddMS2 for preferred ion	27043.5	31534.8	27289	28728.9	23746.4	32007.7	27557.5	28499.4	29659.4	29408	33495.9	23587.3	25380.7	30835.3	9467.08	19868	11410.5	14515.4	16633.6	30711.5	26788.9	21619.1	0.001	19856.6	29463	32526.1	16066.7	22979.5	24474.8	23410.4	36310.4	15113.7	22084	33471.7	10398.1	23499	23056.4	12960.2
TRUE	Plasma266	[Similar to: (+/-)-C75; ΔMass: 28.9791 Da]	C13 H23 N O2	Full match	Invalid mass	No results	No results		225.173	16.59	ddMS2 for preferred ion	2.86165e+06	0.001	2.82544e+06	2.03116e+06	2.14105e+06	2.12004e+06	1.72911e+06	1.86159e+06	1.85584e+06	81046.8	28998.2	0.001	34528.4	29747.4	19372.2	14235.4	14553.4	13854.4	0.001	15462.7	8940.5	32465.7	22755.3	13873.5	13102.2	17488.9	13929.1	12954.7	13113.4	17015.2	11041.4	15598.3	29338.3	12849.4	36521.5	15968.2	24133.5	11569.7
TRUE	Plasma267	[Similar to: (+/-)12(13)-DiHOME; ΔMass: 216.2774 Da]		No results	Invalid mass	No results	No results		97.9683	0.664	ddMS2 for preferred ion	133350	152108	140395	85010.6	105641	144769	145714	156819	118336	96184.6	162586	171386	132952	180391	160625	112646	160955	134347	142532	126025	148478	182316	117983	163213	173410	197011	134881	89706.8	153018	0.001	150514	155747	122860	70357.5	58739.8	62933.4	132505	128805
TRUE	Plasma268	[Similar to: (+/-)12(13)-DiHOME; ΔMass: 216.1974 Da]	C4 H6 N2 O	Full match	Invalid mass	No results	No results		98.0483	0.304	ddMS2 for preferred ion	128279	59481.9	38195.2	112929	156536	37899.1	93851.6	83897.5	38646.2	71702.6	98319.5	53175.7	179003	107545	120735	23276.7	55460.6	55259.5	98163.8	61570.9	0.001	126686	78654.1	160958	79999	68525.6	101153	122080	92177.4	0.001	66248.2	82285.6	0.001	63456.3	42552.7	81285.2	76206.7	0.001
TRUE	Plasma269	[Similar to: (+/-)12(13)-DiHOME; ΔMass: 215.7404 Da]		No results	Invalid mass	No results	No results		98.5053	0.544	ddMS2 for preferred ion	35611.4	32052.6	54506.6	60101.4	42229.2	32992.4	33752	0.001	0.001	39935.4	23143.5	43419.8	61005.2	88460.8	64159.8	35633.7	29201.4	18559.8	45335.7	9925.45	11199.6	31612.6	0.001	47824	9542.29	54220.5	27969.3	0.001	20245.2	31279.2	24300.2	37898.1	49603.2	78480.8	60431	15284.9	61575.6	35147.7
TRUE	Plasma270			No results	No results	No results	No results		66.503	0.668	No MS2	153704	117076	143172	0.001	154287	132499	155172	160465	191650	143738	150790	136664	163867	142083	126406	138942	125535	217188	133875	101394	131354	129205	0.001	112790	137466	101849	126276	119966	141178	129998	111459	126367	106441	188824	135307	110218	128803	0.001
TRUE	Plasma271			No results	No results	No results	No results		69.006	4.793	ddMS2 for preferred ion	65227.2	46604.2	36062.6	8479.43	28791.2	33487	79463.2	36484.6	46224.2	42880.3	29017.7	34950.2	41085.3	56600.7	41169.7	69820.8	39175	97504.9	21180.4	51754	59753.5	38676	55648.3	96709.8	29497.7	22174.2	72036.2	39545.3	62898.5	37792.9	42443.5	148000	64540.2	66193.5	43265.7	46237	26672.8	28355.8
TRUE	Plasma272			No results	No results	No results	No results		69.006	0.179	ddMS2 for preferred ion	0.001	337573	117385	369195	108510	348009	120514	380416	309530	95588.6	332970	375802	33908.8	66566.5	26405.4	134646	106148	318785	329441	146944	301494	0.001	85930.6	49376.2	142785	462134	116636	395508	86900.3	0.001	633725	79214.7	100776	328234	435337	22898.8	65900.8	503053
TRUE	Plasma273			No results	No results	No results	No results		69.0585	0.843	ddMS2 for preferred ion	108048	183244	126785	163116	0.001	184585	145328	0.001	186813	223931	267373	174359	228004	106668	112254	146645	121424	66516.6	89645	183205	143779	169363	121276	107822	185451	234521	238449	153030	141250	190646	87315.9	198441	115432	207225	95435.1	148965	125588	221822
TRUE	Plasma274			No results	No results	No results	No results		70.0225	0.154	ddMS2 for preferred ion	47146.3	48624.5	65085	53927.5	32028.8	63104.1	47826.7	48965.1	2439.01	49900.2	7758.83	37133	31636.6	42968	45577.8	40311	0.001	36184.5	39636.8	27564.9	30861.5	29731.2	24976.1	53472.2	31676.8	138331	32919.5	20249.3	32241.1	29071.1	38399.3	36123	4655.07	42224.8	43990.9	43560.4	68164.1	2963.97
TRUE	Plasma275			No results	No results	No results	No results		71.0742	0.894	ddMS2 for preferred ion	609668	1.08515e+06	639529	1.10506e+06	896724	1.14141e+06	508804	1.122e+06	475303	501882	655533	459892	562588	937805	484611	668315	667883	899066	309457	645264	818679	1.28286e+06	667266	636894	1.34087e+06	407511	938250	794512	688348	1.19416e+06	1.08587e+06	918884	878608	1.08469e+06	681398	1.19741e+06	1.02631e+06	1.11336e+06
TRUE	Plasma276			No results	No results	No results	No results		71.0823	0.417	ddMS2 for preferred ion	92119.8	0.001	26376.5	106792	71691.6	29146.4	13880.2	51361.3	29995.7	50021	57017.2	51299.1	47284.4	50813.2	54236	0.001	16078.6	91853.3	98614.5	30643.5	42033.7	52402.1	39930.1	23831.9	116636	0.001	143818	29041.9	115360	0.001	33123	107487	63876.7	43981.2	0.001	51895.5	141833	14457.2
TRUE	Plasma277			No results	No results	No results	No results		72.0398	6.451	ddMS2 for preferred ion	0.001	16036.5	0.001	21124.5	0.001	0.001	20285.2	0.001	0.001	503171	294752	312988	209855	260775	204967	323579	196958	177428	624915	326417	201675	276009	179815	236808	312344	277624	305882	200485	226740	183567	204355	247037	290108	257127	192522	187474	267405	304355
TRUE	Plasma278			No results	No results	No results	No results		72.0775	0.997	ddMS2 for preferred ion	13542.3	10126.7	15459.7	15295.5	23802.7	20781.9	20001.8	14022.2	13546	6980.86	13259.2	12174.3	12983.8	12260.1	0.001	16785.6	0.001	12797.7	0.001	17390.7	14036.6	13984.6	5071.89	12912.4	22429.7	0.001	14049.3	15765.3	9331.15	15391	0.001	14147.2	18545.9	15005.4	0.001	15982.1	3940.85	12258.1
TRUE	Plasma279			No results	No results	No results	No results		73.0535	1.424	ddMS2 for preferred ion	762611	873736	850594	760894	766210	849973	763194	879045	712606	6.21797e+06	2.91226e+06	1.269e+06	954753	929302	2.66684e+06	922565	1.78952e+07	3.0613e+06	1.1167e+06	900623	527035	1.99625e+06	2.13626e+06	3.1665e+06	1.36976e+06	2.64871e+06	1.77289e+06	1.54586e+06	2.4047e+06	2.12975e+06	8.76594e+06	1.47417e+06	3.16518e+06	1.89348e+06	1.28032e+06	7.52738e+06	4.73325e+06	2.47551e+06
TRUE	Plasma280			No results	No results	No results	No results		75.0326	0.838	ddMS2 for preferred ion	30236.9	35618.6	23012.5	8562.42	17988.3	29090.4	18137.7	31936.4	38376.8	32457.1	18481.4	29186.6	24825.7	29401.8	38737.7	24363	42674.7	7992.4	20814.1	0.001	26681.7	0.001	41057.8	0.001	21063	20348.3	7957.12	33999.1	28651.4	36501.7	19904.2	60929.1	8202.94	23934.8	22882.3	30206.2	16543.2	35315.8
TRUE	Plasma281			No results	No results	Invalid mass	No results		75.069	0.812	ddMS2 for preferred ion	139397	145153	150477	182685	174115	159670	156451	149479	198420	225030	218156	73948.5	60236.3	113607	62611.4	36129.6	236766	88287.4	62780.1	70924.2	130916	313004	406187	67666.3	144602	50679.9	79605.8	117841	85958.6	105987	86779.3	75850.4	65708.5	96916	351286	50418.5	111236	55482.4
TRUE	Plasma282			No results	No results	No results	No results		78.0112	6.333	ddMS2 for preferred ion	0.001	99307.5	65721.2	155945	84441.9	62804.9	0.001	17134.3	130225	0.001	66142.8	56165.9	35472.2	0.001	157793	28339.4	14232.8	112001	73664.7	65618.8	25981.5	60296.7	0.001	26425.3	80623.4	51765.5	221956	103405	58277.6	0.001	34225.5	0.001	145027	55108.3	44221.7	345396	0.001	73710.5
TRUE	Plasma283			No results	No results	No results	No results		78.0145	0.936	ddMS2 for preferred ion	34269.6	28431.9	19823.3	21961.7	25542.9	41352	37337	34948.2	49838.2	39602.2	13395.5	25255.6	31842	29798.1	0.001	35390.4	64926.6	27753.7	69609.7	40149.2	33127.4	28766.1	130491	76718.8	57563.6	67514.1	59315.1	48234.1	35515.1	99708.8	16557.1	67516.1	117378	39753.5	76089.7	46292.4	54062.7	61188
TRUE	Plasma284		C6 H6	Full match	No results	No results	No results		78.0472	2.321	ddMS2 for preferred ion	4.73606e+06	4.6391e+06	4.60126e+06	16288.8	4.48474e+06	4.70279e+06	28759	4.47922e+06	4.48445e+06	5.00929e+06	26276.5	3.79748e+06	4.51295e+06	5.6011e+06	0.001	0.001	2.55484e+06	4.80158e+06	2.76137e+06	4.76731e+06	4.77517e+06	4.54562e+06	122677	14702.3	39552.9	4.66265e+06	31987	4.1416e+06	4.15406e+06	0.001	0.001	0.001	4.02112e+06	4.4451e+06	0.001	20251.9	4.55031e+06	22517.1
TRUE	Plasma285			No results	No results	No results	No results		78.5097	0.664	ddMS2 for preferred ion	0.001	58932.1	50077.6	50234.8	52302.6	64081.6	43712.2	43012.8	45331.3	60644.4	54195.5	40147.1	48158.5	60437.2	47756.3	42385.7	49649.9	39626.8	59755.6	60806	50829.1	55080.9	78762.5	34409.3	64386	40772.9	49191	39060.2	47409.2	49818.4	38634.5	40865.2	45182.1	0.001	45846.8	50283.2	53407.4	48809
TRUE	Plasma286			No results	No results	No results	No results		79.0428	0.175	No MS2	23077.6	0.001	27661.1	34832.6	0.001	29090.1	34674.4	32886.3	29113.9	31831.3	24127.9	43288.2	36148.1	48743.5	0.001	30304.4	24809.6	20016.7	11193.3	29673	41819.2	49964.4	29141.4	34200.2	75746.4	32309.4	56767.7	43618.2	49140.6	41841.1	36769.5	0.001	28300.3	40251.7	41483.6	38225.3	48398	53972.8
TRUE	Plasma287			No results	No results	No results	No results		79.9412	0.793	ddMS2 for preferred ion	725472	671271	925727	790759	844031	811845	817724	815647	892569	1.1034e+06	909188	804940	592730	1.07604e+06	760429	905064	529814	979607	602954	796502	922817	717326	803896	716938	967603	852333	754271	829669	969802	708055	861006	789389	853126	794455	819579	801815	854731	965161
TRUE	Plasma288			No results	No results	No results	No results		80.5138	0.663	ddMS2 for preferred ion	356228	309192	421002	351210	419793	422240	394819	322049	271843	457245	337287	366685	434552	375885	680221	261879	256078	306276	367866	285618	360811	360756	390220	308537	442583	378879	317088	374367	305989	312074	316716	357315	348374	356942	347406	363921	344315	375995
TRUE	Plasma289			No results	No results	No results	No results		81.007	0.659	ddMS2 for preferred ion	1.40443e+06	1.45498e+06	1.3667e+06	1.31323e+06	1.34768e+06	1.4458e+06	1.49554e+06	1.45242e+06	1.39187e+06	1.56315e+06	1.25468e+06	1.14234e+06	1.2994e+06	1.43119e+06	964178	1.34532e+06	482727	1.35298e+06	1.02677e+06	1.38339e+06	1.36915e+06	1.17574e+06	1.50012e+06	1.29337e+06	1.43968e+06	1.49643e+06	1.01569e+06	1.26487e+06	1.60657e+06	1.17932e+06	1.37362e+06	1.33729e+06	1.52524e+06	1.71877e+06	1.16784e+06	1.47105e+06	1.50138e+06	1.375e+06
TRUE	Plasma290			No results	No results	No results	No results		81.0665	0.396	ddMS2 for preferred ion	67445.2	50099.9	70902.5	87151.1	120836	0.001	125555	72463.7	16781.6	0.001	0.001	36264.8	113182	0.001	163628	149924	58247.5	86007.9	0.001	90017.9	129494	132795	38572.1	45712.5	156731	0.001	43314.7	176682	0.001	80346.3	0.001	94651.4	71197.1	121462	108785	31149.9	70511.5	79388.5
TRUE	Plasma291			No results	No results	No results	No results		81.5304	8.347	ddMS2 for preferred ion	136379	29720.8	124597	23294.6	77391.3	202678	27620.1	47056.9	72567.1	34252.8	37300.7	76027.3	68195.3	391554	369016	636178	0.001	1.06413e+06	101702	38028.6	116711	0.001	35966.1	0.001	60509.4	59946.8	122064	42169	118281	109181	139655	95807.5	98316.2	192830	114246	101239	44454.5	214874
TRUE	Plasma292			No results	No results	No results	No results		81.9381	0.794	ddMS2 for preferred ion	287695	220971	320763	282635	268923	263740	283487	272776	308905	395001	303570	292993	191936	375641	249704	281306	202928	322450	236578	274722	339001	263699	269260	242845	317660	293972	270269	277704	354622	257969	295280	310031	339480	279511	299715	278842	292288	286661
TRUE	Plasma293			No results	No results	No results	No results		82.0104	0.654	ddMS2 for preferred ion	0.001	30962.5	27991.8	15638.7	25453.6	22282	0.001	32589.4	23923.5	11656.1	24462.3	0.001	0.001	27784.4	21853.8	19610.6	0.001	22948.5	27823.8	9982.78	8098.74	22645.1	0.001	27583.9	0.001	26675.2	19989.3	16279.3	26576.6	10551.5	26865.7	29615	31947.1	39349.3	26189.7	0.001	23481	14107.9
TRUE	Plasma294			No results	No results	No results	No results		82.0148	0.842	ddMS2 for preferred ion	26635.9	0.001	16067.9	18833.2	21961.4	19570.6	23180.9	29697.8	27853.7	28347.9	27716.1	18545.3	11917.2	36249.1	6869.56	15503.8	15755.3	14554.2	5317.37	19543	29061.1	17680.2	20030.7	0.001	21502.8	15817.4	11317.3	20808.6	23765.3	6968.55	15330.8	16635.7	19390.1	12781.2	26673.6	14865.9	15781.7	13202.9
TRUE	Plasma295			No results	No results	No results	No results		82.0536	0.213	ddMS2 for preferred ion	57519.8	49680	34866.7	28567.5	69165.9	72770.3	61125.4	53359.2	0.001	45934.4	44761.7	68340.9	0.001	50739.8	46230.5	45712.9	103352	71768.3	53794.6	72407.3	74441.1	6746.61	0.001	42827.5	137183	53035.7	0.001	0.001	55564.6	73191.3	36238.2	72739.6	0.001	55609.6	97116.9	86333.3	87154.3	68642.6
TRUE	Plasma296		C4 H5 N O	Invalid mass	No results	No results	No results		83.0376	16.229	ddMS2 for preferred ion	124559	154708	269611	160611	155013	122009	154565	16882.2	173837	570107	470197	113260	77534.6	77222.2	130295	426440	328291	158935	195002	0.001	0.001	215257	184466	222802	98923.3	101211	43405.4	227094	78368.1	203254	355370	179415	123830	141772	210505	362371	68064.4	590167
TRUE	Plasma297			No results	No results	No results	No results		83.074	0.695	ddMS2 for preferred ion	175912	151496	137733	149103	143671	146145	165314	149004	0.001	156272	153403	0.001	0.001	139421	139570	146038	122583	90474.1	143688	207057	175159	173975	159539	140300	154702	116708	157982	144024	121136	0.001	0.001	162832	151479	0.001	126076	153123	118738	161561
TRUE	Plasma298			No results	No results	No results	No results		83.9529	0.168	ddMS2 for preferred ion	65801.3	299551	41544.2	78376.1	349389	218609	37331.7	116245	96895.6	56013.1	83376.3	42826.1	99443.8	28488.5	0.001	29369.6	13946.4	37778.9	128488	53928.6	50907.7	159919	0.001	50871	0.001	67955.5	36531.4	65458.6	67142.5	37134.8	58669.7	33908.9	31179.4	12058.8	40044.4	22466.2	74595	22738.1
TRUE	Plasma299			No results	No results	No results	No results		83.953	5.9	ddMS2 for preferred ion	32379.3	374087	57099.7	75484.1	0.001	0.001	57753	84023.7	37436.1	90233.7	104170	0.001	102850	162613	204350	146681	77745.6	370960	326628	272164	49928	61487.7	217717	53446.2	130402	87674.9	72923.2	91606.9	100733	151968	121881	0.001	64784.9	105565	97110.4	29785.8	86975	71231
TRUE	Plasma300			No results	No results	No results	No results		83.953	3.673	ddMS2 for preferred ion	42451.4	23596.3	0.001	135994	0.001	11724.6	98273.8	45929	32174	82871.2	112395	11828.9	114250	302685	69748.6	84002.2	353145	211938	0.001	119885	133613	0.001	89273.3	77608.9	228351	216242	111802	215205	131251	209045	135874	64206.6	93539.1	103993	138027	364213	268833	113123
TRUE	Plasma301			No results	No results	No results	No results		84.0216	0.858	ddMS2 for preferred ion	49794.6	26373.4	40322.7	62641.1	55651.7	77236.2	51550	55264.3	44558	43429.2	69019.4	40829.8	13877.7	28562.4	23235.5	60545	18931.7	39851.7	18326.6	54666.1	36677.4	66887.8	81989.6	87832.1	92752.7	69812.7	0.001	56422.8	74075.1	62881.7	36287.2	36052.3	30458.6	64373.6	94116.1	49359	24886	22440.5
TRUE	Plasma302			No results	No results	No results	No results		84.0692	1.069	ddMS2 for preferred ion	18531.2	11504.8	11239.9	21634.8	16847.3	12741.4	0.001	24397.7	28370.4	10602.2	29796.5	17768.5	11935.6	18699.1	22825.5	30522.3	23256	0.001	9120.85	43296.4	16948.5	18937.3	17267.1	18296.9	10388.1	23062.4	20887	18937.3	21187.6	27618.3	0.001	27648.7	15717.8	40127.8	20952.7	0.001	22368.7	19967
TRUE	Plasma303			No results	No results	No results	No results		85.0189	0.663	No MS2	78151.7	110762	70138.2	111753	105173	107276	104966	129364	97420.9	142297	127706	162639	118637	118061	110773	84748.5	85987.5	98174.5	94871	72837.4	108639	101033	98104.6	80812.1	110924	114495	124396	98708.2	113401	118304	137434	92143.5	87273.9	118359	76218.2	80444	115786	128471
TRUE	Plasma304			No results	No results	No results	No results		85.0531	1.572	ddMS2 for preferred ion	39003.7	29575	29323.1	79336.3	32682.1	322269	33445.2	33381.4	0.001	37034.3	25935	304345	29016.6	38853.6	99489.4	19883.7	29603.1	37599.9	43081.4	26035.1	41344.7	43794.4	98428.1	36390.6	36856.2	49633.3	329096	39586.4	26881	31961	39572.8	24756.8	39479.6	30094	83549.3	42145.3	32888.7	21017.7
TRUE	Plasma305			No results	No results	No results	No results		85.0897	1.455	ddMS2 for preferred ion	2.35676e+06	2.57918e+06	2.07684e+06	2.31765e+06	2.41928e+06	2.5664e+06	2.60841e+06	2.35359e+06	2.43154e+06	2.38316e+06	3.52358e+06	2.04165e+06	3.15555e+06	2.21418e+06	2.08656e+06	0.001	1.46976e+06	1.991e+06	1.39325e+06	2.47074e+06	2.1215e+06	2.73455e+06	1.37379e+06	1.93011e+06	2.47964e+06	2.25838e+06	2.2781e+06	1.67058e+06	2.31536e+06	2.38185e+06	2.64264e+06	1.81672e+06	2.67794e+06	2.5751e+06	1.56257e+06	2.15108e+06	2.48235e+06	1.91386e+06
TRUE	Plasma306			No results	No results	No results	No results		85.9488	0.664	ddMS2 for preferred ion	48830.1	48786.7	56473	55110.8	91505.4	91461.9	60884.3	93815.3	90571	68181.7	57408.2	94295.9	56749.3	92564	54756.2	37640.7	83433.6	94211.7	86606.3	69350.4	50588.6	54167.2	62356.3	55290.4	90558.3	54938.6	80445.9	65185.9	54425.2	60021.5	92376.9	59231.6	40632.4	65364.4	50479.9	56181.5	59663.6	99510.2
TRUE	Plasma307			No results	No results	No results	No results		85.9571	0.662	ddMS2 for preferred ion	31183	9714.15	0.001	43312.6	0.001	26995.5	36312.5	0.001	25516.9	51213.7	15846.3	45064.3	32626.6	25459.3	37675.8	26031.7	25931	31273.1	30195.7	23581.7	30699.2	37351.4	23067.1	43349.1	24991	57366.3	29920.1	45595.2	65446.2	21335.5	23322.4	42992.9	24717.3	29647.4	18903.5	59391.3	21241.2	40070.4
TRUE	Plasma308			No results	No results	No results	No results		85.9972	0.075	ddMS2 for preferred ion	52512.4	110637	39310.5	26080.8	132227	59452.1	73446.1	388184	96939.5	64829.3	67431.2	39324.7	27305.6	113331	123030	140370	36215.3	95411.6	98648.6	114507	248875	47436	19135.9	55069.1	84661.7	39824	66017.4	79819.9	102489	69683.3	82623	31549.2	157016	83257.3	68244.8	60487	117916	73220.4
TRUE	Plasma309			No results	No results	No results	No results		85.9972	0.539	ddMS2 for preferred ion	57093	23849.6	33724.1	21240.4	51161.4	35203.6	50161.5	14233.3	26474.5	31651.3	35259.8	36735.2	21648.1	51577.4	25510.6	37875.6	0.001	22173.2	31079	55687.8	22241.1	50372.7	22419.3	38247.2	8060.61	22149	17819	12634.6	0.001	43481.5	13317.5	33518.9	36866.4	16568.2	20169.1	20128.6	34666.4	20864.2
TRUE	Plasma310			No results	No results	No results	No results		86.0736	6.466	ddMS2 for preferred ion	61088.6	63584.7	87696.6	53899.3	54719.2	0.001	63180.3	0.001	47937.8	80311.8	109378	91089.6	0.001	41522	82777	124417	47388.7	48387.2	77290.1	85495.3	70638.5	132059	116075	41169.1	94560.4	54580.1	54869.6	60361.9	43697.2	36672.3	95208.5	60606.1	52026.4	71391	44291.2	51630	54273.6	99865
TRUE	Plasma311			No results	No results	No results	No results		86.093	1.452	ddMS2 for preferred ion	105111	174805	101451	123321	137333	176810	141425	141276	132958	122369	193957	82587.4	98683	96744.1	106951	90839.7	64799.1	100085	69186.1	135104	101373	0.001	0.001	96374.6	131132	168080	188951	73149.9	190980	172470	156665	138486	99426	135344	83441.8	113238	157482	162553
TRUE	Plasma312			No results	No results	No results	No results		86.9974	16.18	ddMS2 for preferred ion	118728	85589.9	188956	106714	40691.5	20182.1	127278	23483.4	66670.9	111285	131164	150343	141663	101978	87777.4	111053	0.001	82326	52476.5	76906.7	135217	68976.8	106478	183115	264809	118451	92956.2	102542	150967	128045	109471	108651	129129	65030.2	64570	74483.2	196642	100089
TRUE	Plasma313			No results	No results	No results	No results		87.0164	8.353	ddMS2 for preferred ion	77907.6	97925.7	42197.4	0.001	0.001	134501	65311.1	74287.1	0.001	37221.6	0.001	52147.4	13971.4	0.001	34294.1	340538	168078	0.001	89974	49249	170237	0.001	52379.5	219975	94531.3	43546.7	99726.6	111836	73760.7	51174.2	117444	90951.9	0.001	55010.8	262240	115444	68387.6	240477
TRUE	Plasma314			No results	No results	No results	No results		87.0325	0.318	ddMS2 for preferred ion	36058.7	26906.1	10954.6	27383	30410.9	28600.7	31202.2	43376.4	50113	37211.5	30338.8	31997.3	2878.21	47173.5	19951.2	26468.1	27630.9	0.001	1656.46	28709.2	0.001	16345.9	3527.02	0.001	53053.5	44690.5	35455.4	29079.1	39661.1	48069.1	16505.3	38849.5	25823.1	42582.3	61866.8	0.001	39651.9	45031.4
TRUE	Plasma315		C4 H9 N O	No results	No results	No results	No results		87.0689	1.049	ddMS2 for preferred ion	28115.3	17715	33260.6	32211.2	43400	61327.2	13660.8	10763.4	68498.4	8028.7	25569.1	0.001	11089.7	49094.7	30437.6	46422.3	46776	29472.3	20585.7	38154	31182	23913.5	35335.4	48858	35654.7	29712.6	28987.2	36066.1	35464.6	49072.2	52318.7	60255.6	30492.6	50892.4	24857.6	38674.6	43366.3	19974.1
TRUE	Plasma316			No results	No results	No results	No results		87.5139	0.661	ddMS2 for preferred ion	44001.7	54329.1	75252	44545.6	49563.9	0.001	57082.2	46417.6	66914.3	67230.8	82691.1	49688.2	69405.7	59991.6	68663.8	31299.8	47772.6	60149.4	51433.9	42655.8	56551.7	62965.9	58931.4	94982.4	24071.2	39745.4	72880	50789.4	53288.7	58132.1	20750.4	55338.6	0.001	62618.3	41947.4	0.001	47168.7	44105.2
TRUE	Plasma317			No results	No results	No results	No results		87.9456	0.664	ddMS2 for preferred ion	313036	295416	369517	351135	319094	327677	352350	335479	337791	365675	333103	330783	336042	346860	321342	297880	296174	288884	338215	300050	351849	325699	293874	345350	359047	339478	283451	311376	338701	312517	325192	326553	281752	352813	310416	334503	285368	308387
TRUE	Plasma318			No results	No results	No results	No results		88.4999	0.124	ddMS2 for preferred ion	16542.9	52107	29674.5	60289.6	72047.7	27893.2	53969.2	42180.6	61738.8	54358.8	77290.2	50625.5	54204.6	98747.6	52427.7	64269.2	99395	39987.3	39443.7	26648.8	54569.4	46558	29482	45670.6	66082	64329	50231.3	60305.1	27644.8	40444.9	34569.7	55882.7	59452.6	39993.4	53924.3	46360.3	50736.5	57905.5
TRUE	Plasma319			No results	No results	No results	No results		88.9329	0.422	ddMS2 for preferred ion	28941.9	20841	0.001	33876.8	34524.9	51642.6	54434.7	186736	0.001	48886.5	43671.3	44482.3	34979	21681.1	40897.8	52882.6	0.001	36718.6	24080.4	63878.1	38521.8	15503.2	93037.1	50755	0.001	71713.1	19683.7	49594.6	50050.2	136529	37596.3	40772.5	77069.5	56249	29155.3	0.001	30854.6	0.001
TRUE	Plasma320			No results	No results	No results	No results		89.519	12.005	ddMS2 for preferred ion	27816.3	39350.6	84408.4	30465.9	49562	0.001	60579.1	90266.4	42331.3	26624.9	0.001	94586.2	22093	43946.4	16617.8	56150.2	200602	19802.7	43732.1	74412.2	31812.3	267482	0.001	34814.3	50290.8	9722.11	0.001	63894.6	14970.3	50382.1	158892	30450	31869.9	48329.2	0.001	35338.4	36203.3	0.001
TRUE	Plasma321			No results	No results	No results	No results		89.9408	0.152	ddMS2 for preferred ion	76635.7	69366.7	0.001	50339.6	42168.4	60869.3	124684	91466.3	92263.2	80090.9	79027	49859.7	59975.7	123102	71742.3	103971	91437.6	43835	111465	55756.2	94262.4	155957	58673.1	61174.3	63524.7	86733.5	60025	49635.4	87488.1	85299.4	56216.5	102626	59904.1	72675.9	138638	153275	85414.1	50706.2
TRUE	Plasma322			No results	No results	No results	No results		89.9699	0.746	ddMS2 for preferred ion	1.59228e+06	1.63708e+06	1.64216e+06	1.67414e+06	1.70075e+06	1.68827e+06	1.6759e+06	1.65489e+06	1.64207e+06	1.63768e+06	1.70724e+06	1.68694e+06	1.40867e+06	1.80734e+06	1.69757e+06	1.90779e+06	1.88239e+06	1.75038e+06	1.70735e+06	1.81333e+06	1.76781e+06	1.64448e+06	1.87873e+06	1.85054e+06	1.72985e+06	1.72574e+06	1.78375e+06	1.78407e+06	1.76479e+06	1.69265e+06	1.63559e+06	1.68793e+06	1.87377e+06	1.66685e+06	1.82768e+06	1.62756e+06	1.92208e+06	1.67711e+06
TRUE	Plasma323			No results	No results	No results	No results		91.03	10.272	ddMS2 for preferred ion	28794.5	67089.8	102243	15985.8	50620.1	43246.7	95549.2	88079.1	19255.6	58550	2.18379e+06	9571.64	54704.1	32419.7	52349.9	76109.3	63080	29717.3	0.001	46924.9	52283.6	79689.2	0.001	33904.9	77999	62379.8	75512.5	39650.4	39454.7	48202.4	49191.8	40093.3	35015.2	54957.6	14161.2	79335.7	117167	60495.3
TRUE	Plasma324			No results	No results	No results	No results		91.0301	12.798	ddMS2 for preferred ion	40065.2	23558.1	20285	46760	63434.4	110559	44385.1	204310	39967	17268.5	112851	480879	34763.2	44178.8	83526.8	70508.6	0.001	128003	40386.4	35924.1	47589.2	90374.2	43406.4	51200.1	86861.4	78801.7	55498.8	75465	38913.2	35157	39244.9	33471.5	0.001	23786	39951.7	27687.2	79868.1	37659.7
TRUE	Plasma325			No results	No results	No results	No results		91.0301	15.576	ddMS2 for preferred ion	54418.4	46168.7	59204.5	41824.7	30113.2	49986.9	0.001	79569.8	63215.7	0.001	0.001	11966.3	33982	60492.5	77661.8	33288	71772.6	74019.3	43543.4	34572.7	66841.9	55706.2	47613.4	80153.4	59112.6	28836.4	59793.6	60868.1	52632.1	65994.5	42377.4	0.001	35505.6	27968.6	47015.9	59617.1	24122.9	12812
TRUE	Plasma326			No results	No results	No results	No results		92.063	2.313	No MS2	22417.8	18818.5	26701.3	26150.4	22450.2	28306.3	29910.9	20875.9	24472.5	16084.1	36226.9	17883.6	24753.8	22082.3	16821.1	28015	0.001	21217.5	21525.5	28879.2	25956.3	29232.3	26772.2	30472.6	37692.5	22297	0.001	21234.6	21379.1	13958.1	23857.9	25743.5	26914.8	19575.7	31423.6	20060	20057.8	19364.6
TRUE	Plasma327			No results	No results	No results	No results		96.0217	0.214	ddMS2 for preferred ion	67293.8	37689.9	74730.9	48044.8	0.001	800023	222599	0.001	97977.5	68630.3	62888.3	76406.8	153464	50604.7	0.001	52669	1.11725e+06	105368	46618.6	974319	25261.4	284094	186869	38552.8	1.33475e+06	0.001	34921.9	43240.5	64061.6	69909.3	41595.4	251967	45032.2	56027.5	62806.9	69233.7	33159.6	0.001
TRUE	Plasma328			No results	No results	No results	No results		96.5075	0.086	ddMS2 for preferred ion	4403.31	38413.2	4475.11	9197.48	63769.3	28894.4	59240.7	56446.8	19926	31387.8	51357	34115.9	43096.5	144571	21438.5	0.001	30743.2	39989	37310.9	40289.8	19195.3	73647.4	50609	30026.7	44274.9	47987.2	30325.7	24542.5	15379.1	63284.1	33230.2	106603	24738.1	24892.2	34977.4	52726.6	42949.7	61343.8
TRUE	Plasma329			No results	No results	No results	No results		96.9844	0.663	ddMS2 for preferred ion	161267	143449	209407	180474	178297	174573	169247	164021	171073	198021	153761	182586	187825	173962	162478	147834	156922	150123	144100	170157	192475	163261	162690	171627	192586	162255	152025	159829	161440	145456	148031	186478	124337	190866	158222	170385	191835	137861
TRUE	Plasma330			No results	No results	No results	No results		97.9543	16.189	ddMS2 for preferred ion	865348	481159	1.34228e+06	318689	17555.2	0.001	187561	211940	250122	24557.1	541399	958282	265253	637975	356221	203155	669418	468361	0.001	103019	130047	120901	567242	45916.1	0.001	0.001	489193	14114.8	2.57127e+06	373016	398451	314723	323908	563414	3.3198e+06	202321	629699	0.001
TRUE	Plasma331			No results	No results	No results	No results		99.0769	0.368	ddMS2 for preferred ion	155504	0.001	0.001	85512.8	118192	203830	91935.9	0.001	186605	106630	205743	0.001	80954.1	209416	114327	0.001	39363.6	143363	147178	127276	102203	117734	139740	172603	0.001	111483	145910	59268.7	285200	0.001	89776.1	131014	111969	62955.1	166481	0.001	66262	73244.1
TRUE	Plasma332			No results	No results	No results	No results		99.9497	16.143	ddMS2 for preferred ion	65310.7	128296	102105	81123.4	36831.7	100588	0.001	39065.8	74494.9	155738	87580.1	64925.2	143097	160627	159197	52102.2	96250.8	58801.5	50987.3	0.001	66818.5	0.001	47188.7	51456.4	132587	40166.3	16303.3	69862.1	56788.6	0.001	43040.7	54519.9	41882.4	73032.6	0.001	88749	137147	38018.7
TRUE	Plasma333		C5 H8 O2	Full match	No results	No results	No results		100.053	0.419	ddMS2 for preferred ion	31716	0.001	48939.2	127574	240767	42141	182331	144726	27755.7	16516.7	184665	88117.6	13072.5	179312	172419	150607	140432	0.001	95878.9	185384	281976	150413	186754	0.001	128249	115525	90064.2	38693.1	165749	128022	240766	125655	301019	238678	121036	125962	210527	44921.9
TRUE	Plasma334		C4 H8 N2 O	Full match	No results	No results	No results		100.064	16.192	ddMS2 for preferred ion	44068.6	40140.8	59606.5	15907.5	34777.1	49497.3	114518	31084.8	285875	0.001	83579.2	79325.8	50721.5	66310	91301	57797.5	55620.2	60498.3	22492.6	21916.3	29466.6	21348.8	45364.9	74276.8	410454	69152.3	773629	32691.3	43545.1	24346.2	34172.6	219906	34553.7	0.001	4039.01	44192.7	25188.2	42575.3
TRUE	Plasma335			No results	No results	No results	No results		101.015	0.659	ddMS2 for other ion	88542.2	275564	310534	329892	291235	337578	324777	315865	266578	284751	307708	266665	264781	307056	215035	287654	119221	342617	257660	328698	249458	260814	315108	274317	380909	349684	247560	294479	343851	242691	284653	342354	341114	318391	242348	408892	97947.1	300877
TRUE	Plasma336		C7 H3 N	Full match	No results	No results	No results		101.027	0.661	No MS2	37498.4	0.001	57555.3	30058.1	45388.8	24035.4	31537	33936	45208.4	26713.1	35924	19634	85291.7	32653.7	41643.4	24977.4	20083.5	28341.1	32998.6	36744.6	34443.7	46413	47556.8	55572.2	39166	27384.4	33078.4	42806.2	26258.8	21242.4	17042.1	29309	0.001	63368.1	54389.1	37021	18226.7	38069.1
TRUE	Plasma337		C6 H15 N	Full match	No results	No results	No results		101.121	0.888	ddMS2 for preferred ion	81351	82967.1	88060.5	82465	73495.1	75955.5	70070.2	71368.4	68580.4	56185.2	49562.6	38825.5	89027.2	50674.1	45935.5	91330.9	71611.8	70229.7	67670.6	81138.3	71698	22385.7	94428.8	71920.8	79779.7	105671	105518	86079.2	88656.8	121847	72444	99652.3	140168	102380	118909	112487	113219	103362
TRUE	Plasma338			No results	No results	No results	No results		101.963	0.665	ddMS2 for preferred ion	1.41632e+06	1.2239e+06	1.48125e+06	1.54811e+06	1.44451e+06	1.11021e+06	0.001	1.37647e+06	1.36821e+06	1.44731e+06	1.5396e+06	1.41497e+06	1.2706e+06	1.41617e+06	1.42163e+06	1.69203e+06	1.39399e+06	1.42382e+06	1.72014e+06	1.33374e+06	1.47795e+06	1.40622e+06	1.21222e+06	1.63032e+06	1.4718e+06	1.38801e+06	1.30775e+06	1.27337e+06	1.33878e+06	1.30751e+06	1.62701e+06	1.45092e+06	1.23988e+06	1.45201e+06	1.3658e+06	1.33249e+06	1.26698e+06	1.18971e+06
TRUE	Plasma339			No results	No results	No results	No results		101.964	0.665	ddMS2 for preferred ion	8.35076e+06	7.67526e+06	8.48515e+06	7.90098e+06	8.40167e+06	8.24459e+06	459428	8.15679e+06	7.92343e+06	8.76798e+06	8.36311e+06	8.32965e+06	7.87229e+06	8.53409e+06	8.08753e+06	0.001	7.57295e+06	7.59632e+06	0.001	7.31545e+06	7.66016e+06	7.19795e+06	6.66369e+06	0.001	8.33132e+06	8.20642e+06	7.30066e+06	7.61052e+06	8.29091e+06	7.51817e+06	7.65816e+06	8.11535e+06	6.89929e+06	8.24122e+06	6.93377e+06	7.94846e+06	7.6065e+06	7.22423e+06
TRUE	Plasma340		C5 H10 O2	Full match	No results	No results	No results		102.068	7.487	No MS2	23849.1	28015.8	24271.7	44072.6	23572.3	21312	28836.3	35569.1	24037.8	20572.3	17345.9	21179.4	18789.1	16581.6	18952.9	17258.1	17908.1	21583.8	0.001	27796.1	21769.9	19947.9	23026.1	15120.4	23914.4	24920.7	22116	22709.5	21151.6	0.001	32554.9	27323.9	16016.2	21657.7	22285.7	27323.5	18710.5	22000.6
TRUE	Plasma341		C4 H9 N O2	Full match	No results	No results	No results		103.064	0.84	ddMS2 for preferred ion	50114.2	53583.9	87006.9	72786.1	63177	66627.4	87728.9	86070.4	66397.3	88626.4	61618.1	93339.9	142833	108352	24488.8	60484.4	38763.2	47306.3	27366.3	42628.7	118835	82087.1	48356.4	79727.1	50852.3	59775.3	78583.4	51228.8	72497.3	64846.5	60908.6	65997.7	39951	101401	66388.8	81463.5	97943.6	148228
TRUE	Plasma342			No results	No results	No results	No results		103.996	0.659	ddMS2 for other ion	197990	186563	210440	213676	252405	243264	257467	183333	0.001	0.001	129052	94118.3	236054	27480	0.001	234914	0.001	141345	189688	147425	195051	93170.2	234227	186211	231372	22193.5	97203.1	212974	15120.1	199761	228148	253031	0.001	145448	0.001	269043	114896	214026
TRUE	Plasma343			No results	No results	No results	No results		105.532	0.662	No MS2	0.001	26041.6	8390.61	28799	43794.9	38254.4	46966.6	33387.6	38429.4	29786.3	39188	30171.3	37794.9	39840.6	33594	33732.3	27681	30329.6	40033.1	32357.2	38494.9	40402.5	32654.6	0.001	32477.5	63768.7	36339.3	40484.5	24649.8	32004.5	33699.7	21938.9	24434.5	32991.4	17043	22484.5	30697.2	34899.3
TRUE	Plasma344			No results	No results	No results	No results		105.944	0.753	ddMS2 for preferred ion	173814	177748	180413	190542	188461	187606	192715	188054	160458	172411	167390	178826	206781	184416	201477	178762	229729	194483	207864	200719	184125	175853	185130	215795	171301	188079	218880	175080	172462	171075	181710	182556	195995	181062	179659	172922	213272	177247
TRUE	Plasma345			No results	No results	No results	No results		107.51	0.105	ddMS2 for preferred ion	32721.5	51348.2	22771.5	18740.9	29137.8	32586.2	27327.1	0.001	28678.1	40391.6	20448.5	24250.9	14531.2	32108.9	27515.2	0.001	8634.59	35828.2	20145.3	45096.3	32012.7	41961.6	24428.7	8744.49	0.001	21381.7	6263.33	0.001	13142.6	28725.3	52549.6	20460.6	39684.1	38959.5	0.001	18110.1	36002.5	30544.8
TRUE	Plasma346			No results	No results	No results	No results		107.542	0.66	No MS2	33590.3	51715.4	42047.7	41886.1	24949.4	46053.7	42993.8	56409.3	31443	57363.8	42477.2	63970.6	36233.9	60466.5	47686.2	44383.9	30282.7	20983.3	30442.3	27870.5	38272.5	55125.1	68447.7	31631.2	63748.2	61349.5	57994.2	55758.7	47673.5	57092.9	56472.8	43383.2	40341.4	49903.2	40916.9	28946.8	45743.7	42900.7
TRUE	Plasma347			No results	No results	No results	No results		109.013	0.101	ddMS2 for preferred ion	18190.6	0.001	14500.3	6233.09	62702.1	38889.8	47995.6	42885.5	58974	18499.1	28572.6	0.001	28882.9	52657.2	49771.3	41067	36362.4	0.001	26583.4	37556.6	25798.3	31072.3	39835.1	25364.2	24385.8	36071.3	29297.3	10254.7	34952.7	21570.5	29304.9	29093.4	49114.8	35873.2	39832.6	20193.2	33506.4	21658
TRUE	Plasma348		C5 H7 N3	Full match	No results	No results	No results		109.064	0.712	ddMS2 for preferred ion	48545.9	41221.7	58733.3	42004.8	36722.4	34913.6	50440.8	36841.1	43866.3	39052.8	55367.9	42435.2	33473.1	33962	29065.4	36732.2	57186.7	46682.7	29436.2	64266.2	55196.8	56240.6	55750.8	31061.8	47904.7	27173	39812.4	46180.7	38023.1	61811.8	52324.6	45150.2	25863.4	51594.7	32991.8	51428.2	27092.1	50651.4
TRUE	Plasma349			No results	No results	No results	No results		110.002	0.66	No MS2	361675	311109	358974	335952	330819	362895	347919	360197	308187	370027	347822	299076	300093	380380	255327	356065	124553	360313	323077	334725	348333	305352	361857	304498	333416	443367	265722	369588	419137	323854	401528	364515	367944	368584	301531	380908	371960	363375
TRUE	Plasma350			No results	No results	No results	No results		110.032	0.665	No MS2	36197.3	17926.2	30202.6	29956.4	44078.6	31083	35340.6	0.001	24932	27281.9	11716.9	12655.1	27338.7	0.001	21509.6	0.001	39317.9	0.001	18257.9	0.001	0.001	29014	19642.4	22749.6	70000	0.001	42186.1	16834.5	0.001	18995.4	18772.4	32403.6	23865.4	34184.6	22886.1	40515.2	17808.5	41813.9
TRUE	Plasma351		C8 H14	Full match	No results	No results	No results		110.11	0.342	No MS2	39471	53279.7	0.001	39587.1	0.001	58018.8	44522.9	62188.6	38199.2	118940	37469.1	0.001	38201.9	0.001	0.001	119749	56879.2	106777	109901	34672.6	70108.5	61554.5	68423.5	106745	49557.5	39175	90958.5	58341.4	36497.4	103803	95717.7	30372.1	38370.3	34401.7	41886.4	32463.2	26740.3	0.001
TRUE	Plasma352			No results	No results	No results	No results		110.961	0.165	ddMS2 for preferred ion	0.001	36081.3	0.001	0.001	44681.1	52048.8	63694.6	68824.7	77155	42438.3	42968.7	0.001	44869.3	40828.5	35947.6	49885	38441.7	0.001	27026.5	15433.4	42834	52312.3	21368.7	28443.3	39884.8	35014.4	35443.2	32798.3	45693.6	31199.1	0.001	35046.5	45275.7	23780.6	18021.5	16753.6	52827.5	46987.9
TRUE	Plasma353		C3 H2 N3 P	Full match	No results	No results	No results		110.999	0.66	No MS2	0.001	389137	458141	405721	428290	409300	446246	430449	363064	431934	404307	341435	359914	476290	301275	414904	157852	426723	342022	422064	0.001	337866	427204	362924	443572	0.001	362698	378738	469083	350298	411697	444937	473293	485355	365392	0.001	418789	404010
TRUE	Plasma354			No results	No results	No results	No results		111.061	0.654	No MS2	25651.4	30871.3	10855.2	0.001	21537.3	37621.4	0.001	23273.7	16213	0.001	18276.2	7789.03	14731.8	31441.6	9610.58	32504.5	0.001	20839.2	27884	19095.7	6676.01	28193.9	22571.3	12226	30189.4	29905.7	16883.2	27974.6	0.001	16146.5	33687.6	27541.3	29028.3	9547.79	0.001	27171	11761.7	22084.2
TRUE	Plasma355			No results	No results	No results	No results		111.889	0.782	ddMS2 for preferred ion	208217	208087	151185	187231	193862	207919	202177	211242	242921	244424	131654	174163	306853	234605	172673	122385	123264	224658	151964	165807	203880	150574	148106	173732	247374	213085	187869	175639	215578	164243	245576	178970	165914	204150	206509	249192	188288	214518
TRUE	Plasma356			No results	No results	No results	No results		112.957	0.474	ddMS2 for preferred ion	538234	531590	277366	493403	410983	384196	504801	511179	168053	176068	138628	177028	284335	613085	737999	43617	236790	349772	236394	273386	0.001	8663.52	11663.9	340908	300346	578022	481430	332776	258776	693013	650866	492038	518733	123854	417307	0.001	301231	448398
TRUE	Plasma357		C6 H11 N O	Full match	No results	No results	No results		113.084	5.391	ddMS2 for preferred ion	16351.6	15179.1	15792.1	16566.3	16207.8	15146.2	16030.9	19326.8	21870.9	34392.1	21351.6	0.001	13914.5	19342.6	0.001	14041.9	36314.3	14430.5	12314.4	14488.3	14069.7	21954.4	15883.4	20135.8	32663	20994.7	20652	13738.7	17256.8	20806.7	0.001	17420.6	25372.1	27298.2	35963.2	24010.2	0.001	16736.2
TRUE	Plasma358			No results	No results	No results	No results		113.885	0.782	ddMS2 for preferred ion	48841.4	58197.2	43864.2	52402.4	47994.3	43984.9	58611.6	54516.3	47934.4	37306.8	50388.3	50780	67721.9	52166.3	50154.6	42875.2	36659.4	51980.2	43569.6	47538.1	50285.2	41101.9	28984.8	44962.7	0.001	51201.6	59154	37985.6	60300.4	37295.4	54745.3	52537.7	42731.1	47137	37722.5	48043.1	43874.6	55709.3
TRUE	Plasma359			No results	No results	No results	No results		113.964	0.358	ddMS2 for preferred ion	39971.2	56419	0.001	22198.9	34964.1	77833.4	26556.2	41408.9	39245.8	25900.1	65429.7	0.001	102681	0.001	28485.7	37536.6	38921.4	33444.4	29189	0.001	60954.5	30348.5	36427.1	97652.5	42956.7	25205.9	36544.4	28788.3	102759	74697.5	50441	24563.1	0.001	41987.4	35538.5	34672.6	35065.5	35663.4
TRUE	Plasma360			No results	No results	No results	No results		114.957	0.129	ddMS2 for preferred ion	30334.8	83164.2	54206.3	95296.5	39813.2	63697.9	116852	58455.9	40397.1	71760.8	86908.7	36154.2	58759.6	54178	61811.5	66066.7	45913.2	56904.5	48232	35713.2	58365.3	47446	41604.6	76919.3	56293.2	29353.3	51224.6	59903.2	67269.6	54273.8	37533.2	68706.6	51639.8	37445	61596.1	30286.6	48973.3	67284.3
TRUE	Plasma361			No results	No results	No results	No results		114.957	16.166	ddMS2 for preferred ion	838030	123433	696745	1.11554e+06	332987	1.20806e+06	827241	703276	660882	1.58466e+06	0.001	0.001	0.001	0.001	0.001	865826	1.42535e+06	994325	1.77593e+06	1.40701e+06	1.25831e+06	768066	66256.4	784532	631987	668392	944708	830167	1.42614e+06	482287	820839	783657	632241	520987	88555.5	1.22157e+06	915860	729124
TRUE	Plasma362			No results	No results	No results	No results		116.547	0.663	No MS2	43328.8	66362.5	41453.4	45450.9	68506.8	37408.5	22562.4	58191.5	52712.9	65782.2	47935.9	46841.6	22476	0.001	52789.2	50191.7	56406.2	61049.6	68155.9	39206.6	52438.4	63037.2	78463.4	42961	0.001	64280.6	61673	56817.8	71735.5	53519.3	49668.7	59363.4	54008.4	45056.5	44945.6	38266.9	54350.7	37270.4
TRUE	Plasma363		C4 H11 N2 P	Full match	No results	No results	No results		118.066	4.764	No MS2	47673.4	41454.5	45547.3	39839.3	46060.1	45944.2	50510.6	42596.5	42824	39440.2	43741.3	54551.9	48178	43936.3	40745.5	43572.9	43514.1	43164.2	45580.6	51736.1	42626	47503.1	48415.3	45928.1	47467.9	46879.5	45382.4	43261.4	49950.8	43105.4	48839.9	38399.4	50022.4	45366.5	43422.4	48763.8	43907.9	46790.7
TRUE	Plasma364		C4 H10 N O P	Full match	No results	No results	No results		119.05	0.66	No MS2	0.001	57934	28966.8	0.001	55360.7	67443.7	54080.3	44668.2	44254	71955.3	39544.7	72470.6	60388.8	39536	65276.1	0.001	55969.5	42581.6	59105	39117.9	58563.7	72735.2	47268.5	46907.3	0.001	75713	0.001	70350.9	65967.7	45778.8	0.001	76665.1	65690.7	40447.4	55348.8	52669.1	45142.1	51616.3
TRUE	Plasma365		C4 H9 N O3	Full match	No results	No results	No results		119.058	0.839	ddMS2 for other ion	139571	144251	161823	145234	138031	147302	206375	150958	146628	112864	216714	178761	226246	138360	124214	132108	125941	94032.1	151731	186850	183182	176201	107548	141301	86976.1	144047	167013	118109	0.001	224184	100644	199444	270897	192924	109144	177688	127145	114040
TRUE	Plasma366		C4 H9 P S	Full match	No results	No results	No results		120.016	16.08	ddMS2 for preferred ion	0.001	88035.4	0.001	35516.6	0.001	107505	127132	128356	60633.4	11056.2	0.001	321545	0.001	103326	38399.7	23634.4	102189	115819	78889.7	117730	11002.3	105173	46111.3	41871.3	92159.9	0.001	115151	115768	63745.6	151649	18737.2	73274	21775.8	0.001	54781.2	62129.9	33971.1	89078.5
TRUE	Plasma367			No results	No results	No results	No results		121.917	0.759	ddMS2 for preferred ion	134564	144667	162169	152530	144815	160374	143465	151309	147549	100734	112539	136886	248753	132454	189663	120034	188765	138039	164605	153519	143819	127768	135701	160998	123491	141798	167050	143108	130311	127107	158230	134464	131151	135592	120797	161145	154119	145228
TRUE	Plasma368		C7 H6 O2	Full match	No results	No results	No results		122.037	0.932	No MS2	35306.1	42147.5	18076.4	33949.6	35178.5	19624.1	11966.9	0.001	0.001	24513.7	36819.2	21379.2	31733.1	0.001	29753.2	44764.6	17022.8	29228.2	24338.8	43877.7	28797.5	35403.8	0.001	27493.3	39048.9	40066.7	39519.9	23160	26704.6	50221.3	37124.7	30016	45713.3	39724.4	18511.2	11550.7	50960.8	5575.28
TRUE	Plasma369			No results	No results	No results	No results		123.493	0.659	No MS2	43428.5	43314.1	54014.5	24435.4	36994.5	32767.4	20156.3	38480.2	40866.6	16694.3	40231	26419.2	28721.4	47442.8	37227.6	46521.1	13360.3	45337.5	33900.7	44710.2	21776.4	38719.8	44230.9	26287.6	38688.4	76675.6	38377.1	41676	37673.1	39404.9	37112.7	55370.9	32024.8	39289.1	33397.2	51586	36581.6	46621.3
TRUE	Plasma370			No results	No results	No results	No results		123.555	0.662	No MS2	31702	38531.1	17900	44996.8	33794	43786.7	31737.3	37731.4	59822.8	37750.1	44651.4	33936.8	33911.6	23169.9	53832	18590.9	21866.9	22848.1	0.001	0.001	25556.7	36390.1	23643.1	27868.4	24321.9	32707.3	19206.1	23453.3	16568.8	30417.1	35728.2	0.001	18439.3	17649.2	24126.2	24891.9	4528.8	29464.7
TRUE	Plasma371			No results	No results	No results	No results		124.979	0.665	ddMS2 for preferred ion	7.45924e+06	6.97262e+06	7.86098e+06	6.82036e+06	7.21317e+06	7.82582e+06	0.001	7.29283e+06	6.77628e+06	7.43049e+06	7.2613e+06	7.2545e+06	6.49468e+06	7.85369e+06	7.28613e+06	0.001	6.61373e+06	6.44482e+06	0.001	6.8368e+06	7.43658e+06	6.70827e+06	6.42124e+06	0.001	7.74407e+06	7.20718e+06	6.66371e+06	6.82569e+06	7.31432e+06	6.61155e+06	6.72815e+06	7.52291e+06	6.79083e+06	7.80144e+06	6.73164e+06	6.81863e+06	6.60767e+06	6.46615e+06
TRUE	Plasma372			No results	No results	No results	No results		125.96	16.01	ddMS2 for preferred ion	105632	65729.5	100029	61805.9	0.001	23940.6	0.001	27345.5	271383	83991.7	130303	40005.4	63355.6	42515.1	90816.1	86395.8	0.001	46635.1	60336.4	37447.6	0.001	43132.1	77031.2	56219.4	30291.8	40717.3	72415.9	39661.1	46499.2	34301.2	26862.3	0.001	79723.3	112356	51600.1	94957.1	88333.7	56538.2
TRUE	Plasma373			No results	No results	No results	No results		126.058	0.657	ddMS2 for preferred ion	41790.9	86230.6	64470.6	54272.9	94664.4	58172.5	71895.3	48831.2	49637.5	80410.6	80095.8	77782	68491.8	81904.6	74042.6	44836	70766.3	50517.5	58484.3	73450	60388.1	76003.6	48864.6	64110.9	71007.3	59509.7	58348.8	72577.3	58132.8	38822.2	59098.2	54534.8	63557.1	60332.9	50253.7	33812.7	55699.8	65376.5
TRUE	Plasma374			No results	No results	No results	No results		127.944	0.09	ddMS2 for preferred ion	277301	401896	206020	284845	270201	128353	201032	166377	136563	258066	335926	212752	196932	251438	331110	242376	443919	371473	233656	251547	170508	216111	143856	207711	219755	176619	175858	177029	234475	290944	154489	273604	314868	250017	437430	149252	223438	232916
TRUE	Plasma375		C8 H16 O	Full match	No results	No results	No results		128.12	0.386	ddMS2 for preferred ion	28958.2	33611.7	64188	98843.2	0.001	160927	105671	56395.6	65897.4	94254.5	148760	197899	120325	103806	224098	88969.1	88993.6	125661	105318	73754.2	100821	24902.9	31084.7	124799	193371	65880.5	54809.6	89723.5	180641	35552.4	203116	86653.5	87301.8	193726	86572.9	185006	53337.8	78659.2
TRUE	Plasma376			No results	No results	No results	No results		129.959	0.275	ddMS2 for preferred ion	31774.9	275077	171207	20354.7	0.001	285516	150034	180273	0.001	24384	144536	236734	199167	241635	199563	52929.1	123381	0.001	157510	132815	105952	183632	134063	182749	313041	345583	130445	29945.7	0.001	18344.9	146707	199978	266593	23456.2	280193	29661.5	193462	189983
TRUE	Plasma377			No results	No results	No results	No results		130.967	0.078	ddMS2 for preferred ion	34810.4	92924.8	55124.9	647965	1.37015e+06	90553.8	135058	114373	64856.8	68645.1	105948	1.41756e+06	49097.6	104999	53440.6	29061.1	65243.3	34535.3	46056.7	52243	74136.5	0.001	1.19045e+06	147313	37920.5	149991	34023.9	50959.3	58071.8	70471.6	51220.6	53165	73065.7	77802.1	12795.1	65951.1	72570.8	94466.9
TRUE	Plasma378		C3 H N O3 S	Full match	No results	No results	No results		130.967	0.444	ddMS2 for preferred ion	33778.5	21142.6	49262.1	0.001	60179.9	44147.2	12344.9	0.001	87431.3	0.001	430927	12775.4	46294.8	21515.4	66809.1	81337.5	0.001	55844.9	227019	58173.3	558937	623737	462928	0.001	46470.1	22296.8	64181.1	0.001	53834.2	51384.8	51218.7	53668.9	32013.1	152939	0.001	696170	51641.4	12354.1
TRUE	Plasma379			No results	No results	No results	No results		131.482	0.664	No MS2	49518.3	47259.1	40760.8	40203.9	40588.2	33798.5	32986.3	26823.4	40411.1	29091.2	46597.9	49380.5	50865.8	18545.1	66838.8	37420.1	50187.4	25684.5	52116.1	32713.2	43956.3	34601.1	41214.3	49343	47749.1	40528.9	39125.1	37520.7	28742	43112.8	39521.6	27215.4	48579	39621	53955.5	49319.4	9779.77	41295.7
TRUE	Plasma380		C4 H5 O P S	Full match	No results	No results	No results		131.98	0.963	No MS2	12681	22965.5	11908.3	12171.9	23233	20859.3	19097.4	15020.5	25814.5	25151.3	21901	9768.49	9622.33	33594	0.001	6501.64	0.001	27195.9	20681.8	0.001	10146.2	17750.9	0.001	16700.4	25821.8	19878.2	19047.8	17926.5	23086.6	7304.94	0.001	12004.7	19541.1	19730.9	14830.3	7827.18	8070.18	25807.9
TRUE	Plasma381		C4 H8 N P S	Full match	No results	No results	No results		133.012	0.768	No MS2	19952	13575	24686	48374.7	13678.4	0.001	19450.1	20033.5	0.001	17139.1	21620.6	0.001	14662.8	21115.4	0.001	18340.3	24895.7	10217.9	15675.5	25602.9	23699.6	24110.9	0.001	0.001	18786.9	17184.3	29054.7	0.001	13218.2	21137.4	0.001	27472.5	0.001	29395.6	12251.9	16615.1	14443.4	35404.5
TRUE	Plasma382			No results	No results	No results	No results		136.086	0.744	No MS2	7140.31	10210.8	0.001	12393.5	11988.2	8959.7	11371.9	9626.31	0.001	20951.1	12582	8199.45	12537.3	13516.9	11618.1	9197.02	14307.9	13101.1	8321.26	6852.32	10548.7	0.001	9485.66	13290.1	14128.8	9498.47	10597.1	10819.7	14323.3	8427.51	10886.1	4487.32	7547.46	8778.86	9450.31	9136.63	8144.42	0.001
TRUE	Plasma383			No results	No results	No results	No results		137.899	0.796	No MS2	88619.8	74817.9	74979.2	93807.6	92842.5	101705	117269	94130.6	104089	115537	95877.9	60362.6	60824.8	93069.9	95834.6	108228	91716.7	94116.6	91468.1	48151.5	104209	91763.1	111651	78752.6	114841	109069	85134.9	97169.8	109403	92818.1	102171	109215	132677	85414.4	111731	109815	91467.3	56453.9
TRUE	Plasma384		C H2 N2 O4 S	Invalid mass	No results	No results	No results		137.973	16.18	ddMS2 for preferred ion	107103	189988	193316	182028	74700	52982.8	0.001	62318	138387	191155	162543	0.001	189992	77555.3	88472.1	91381.1	20256.2	163098	58774.7	58922	201526	59294.6	58311.7	55262.5	125631	206461	72345.1	62475.6	138433	140651	45220.6	14958.9	64729.6	49074.5	56448	64187.8	337853	50702.6
TRUE	Plasma385			No results	No results	No results	No results		138.012	0.665	ddMS2 for other ion	4.14218e+06	3.74317e+06	4.2071e+06	3.80359e+06	4.62502e+06	4.17653e+06	3.88585e+06	4.00053e+06	3.27942e+06	4.76552e+06	4.27589e+06	0.001	4.42616e+06	4.18642e+06	4.28622e+06	3.53655e+06	3.40059e+06	4.15446e+06	0.001	0.001	4.55999e+06	3.82864e+06	4.14351e+06	3.39675e+06	4.48492e+06	3.70803e+06	3.62507e+06	4.57979e+06	3.92051e+06	3.80105e+06	3.91028e+06	3.83483e+06	3.60294e+06	4.55403e+06	3.38795e+06	3.73266e+06	3.35819e+06	4.09297e+06
TRUE	Plasma386			No results	No results	No results	No results		138.981	16.23	ddMS2 for preferred ion	3.76812e+06	4.69888e+06	2.88643e+06	4.2771e+06	2.88917e+06	3.42732e+06	3.02224e+06	4.77829e+06	1.14398e+06	5.75624e+06	6.26589e+06	3.88546e+06	3.96078e+06	4.27373e+06	3.62512e+06	3.2318e+06	3.40015e+06	4.9532e+06	4.41544e+06	2.82768e+06	3.43458e+06	5.41371e+06	3.4991e+06	2.17803e+06	2.20447e+06	4.23893e+06	2.85028e+06	2.76717e+06	0.001	2.06572e+06	2.4396e+06	3.51966e+06	3.39629e+06	2.74589e+06	0.001	1.51904e+06	6.11185e+06	2.36649e+06
TRUE	Plasma387			No results	No results	No results	No results		140.951	0.404	ddMS2 for preferred ion	759701	379154	370554	473639	394144	642184	361700	652016	733679	360166	570158	331532	559305	415086	518137	842296	17459.4	338292	227672	288557	523217	549977	0.001	168657	435184	359137	469925	317038	284204	413541	321646	381016	488463	284962	300837	777854	362489	512839
TRUE	Plasma388		C5 H8 N3 P	Full match	No results	No results	No results		141.046	0.661	ddMS2 for other ion	105644	89419.3	109698	142420	114053	0.001	102523	107386	98677.4	0.001	75157	0.001	93019.6	107334	70197.2	99177.3	27631.1	0.001	0.001	91990	95042.4	83692.9	105982	66349.9	120080	112610	68378.7	95546.9	117135	104269	92447.6	100948	88092	127189	99316.7	0.001	75208.7	119977
TRUE	Plasma389		C H4 O2 P2 S	Full match	No results	No results	No results		141.941	0.797	No MS2	180173	97700	130777	44455.8	58487.6	47730	92028.1	69311.8	56815.7	122112	83188.3	110904	26851.5	46649	38943.8	60841.9	34628.9	59690.8	67056.4	57241.9	236136	39896.8	183444	45269.2	108810	57418.8	60094.7	85237.5	67757	62636.9	55368.3	80727.3	84767.2	63971.3	75025	125665	175015	95433.2
TRUE	Plasma390		C3 H3 N4 O P	Full match	No results	No results	No results		142.005	0.662	No MS2	114892	100125	0.001	85580.1	86714.6	0.001	0.001	81749.2	83374	114814	80858.1	0.001	83995.8	91552.3	124743	76134	63628.4	95044.4	0.001	0.001	118868	76035.1	91764.5	76977.3	129905	78090.2	82526	78836.4	90217.8	92991.4	91506.6	84659.7	77081.6	94491.8	75415.6	90036.5	88894.2	99409.7
TRUE	Plasma391			No results	No results	No results	No results		142.042	0.66	No MS2	127642	138255	135422	120325	137362	0.001	98624	109524	120761	0.001	96855.2	0.001	142673	121398	108325	116733	56735.1	136578	0.001	124571	119295	122432	141015	96294.8	143128	113063	114469	107108	147160	97345	135582	124519	146446	142511	95985.7	121878	91853.5	127479
TRUE	Plasma392		C6 H10 N2 O2	Full match	No results	No results	No results		142.074	1.072	ddMS2 for other ion	46802.3	11869.5	56514.7	0.001	47871.1	0.001	52069.7	38177.6	32335	54015.6	42586.9	52165.2	52968.9	44581.2	39739	52336.8	32766.4	46862.5	49976.2	41247.8	0.001	56343	29186.9	62655.9	36358.3	47394.6	51504.8	43787	49764.8	14764.5	57335.6	47202.3	41011.3	13603.4	40945.4	67181.4	37812.7	61423.8
TRUE	Plasma393			No results	No results	No results	No results		142.952	16.148	ddMS2 for preferred ion	71863.8	71748.2	0.001	92464.1	92847.6	34136.8	0.001	64934.1	44869.5	75879.6	73439.8	188127	83695	106762	169578	51236.2	49142.2	37454.7	359580	351482	65179.2	79461.7	81633	50420.1	69364.3	37054.9	75900.1	43372.8	57840.4	38543.6	36315.4	74908.6	65940.7	37993	0.001	76995.9	70785.7	63643
TRUE	Plasma394		C2 H N5 O S	Full match	No results	No results	No results		142.99	0.141	ddMS2 for preferred ion	57880.4	68588.8	67860.7	63527.4	80485.5	68825.5	53853.1	55712.8	41068.7	24782.4	47603.9	47088.1	64126.2	91824.7	0.001	37697	116584	71317.2	61325.8	45801.7	74050.8	70762.1	89875.8	65012.4	69464	36677.8	129062	101414	65841.6	51308.4	78787.8	70930.6	90636	7614.02	67797.6	120925	47918.2	55439.6
TRUE	Plasma395			No results	No results	No results	No results		143.985	0.659	No MS2	51539.7	41640.5	35061.1	44129.7	43177.1	52394.2	54547.9	45749.5	43250.4	55758.5	49285	42826.5	50010.2	45291	30945.7	43968.7	53395.5	43666.4	41418.3	44273.3	44492.7	52534.2	36395.5	41265.7	52372.5	49179.4	41384.2	0.001	39807.8	38474.3	60933.3	61252.1	38234.2	44508.6	37426.7	47295.2	51594.6	39943.3
TRUE	Plasma396		C5 H4 O5	Full match	No results	No results	No results		144.006	0.658	ddMS2 for other ion	0.001	24551.9	26094.7	41059.3	47738.5	0.001	39248.7	0.001	37742.9	37579.2	34777.1	54996.7	0.001	24325.5	17075.8	30011.4	15814.1	51670.4	50228.6	54540.5	62049.4	36730.5	61107.8	25078.9	41953.5	56783.5	25764.3	22421.6	47517	0.001	43256.2	30003.2	57404.9	54470	51656.3	30836.5	23873	16680.8
TRUE	Plasma397			No results	No results	No results	No results		145.05	0.658	ddMS2 for other ion	297666	281763	307552	252230	355456	310694	272539	272003	237064	321634	257254	261245	281190	336430	234654	321009	0.001	290734	290761	294679	252273	321180	335377	283437	317537	372160	198874	313163	398558	293976	325135	395752	406166	358447	256703	330017	314907	324779
TRUE	Plasma398			No results	No results	No results	No results		146.051	0.657	No MS2	29333.8	30258.8	47602.7	36589.4	27368.5	25949	0.001	25758.9	18183.2	17673.8	29103.7	16408.9	17115.5	48065.2	31886.7	21049.2	0.001	36776.3	21529.8	26221.9	29829.1	45214.9	39372.8	0.001	31004	33768	32464.7	27542.8	30035.1	34182.1	46342.3	31745.9	38475.8	33208.3	24942.7	10949.9	31935.2	38992.1
TRUE	Plasma399		C6 H13 N O3	Full match	No results	No results	No results		147.09	1.238	ddMS2 for preferred ion	152843	149443	145912	132124	28993.9	140540	160011	141472	0.001	115304	110215	45450.4	74485	57860.4	51929.1	98181.8	0.001	71553.5	170530	0.001	78365.9	81141.4	66483.9	33298	194250	52432.3	46424.3	77543.6	57826.7	85046.9	298760	85959.6	132413	268710	112612	64140.7	72396.3	69156.2
TRUE	Plasma400		C4 H8 N O P S	Full match	No results	No results	No results		149.006	0.781	No MS2	11891.2	16664.8	17327.5	13350.5	16226.6	15101.2	12467.3	15143.5	150589	12186.4	21454.7	10370	11627.2	15252.8	14332.2	14951.7	12250.3	15669.4	133397	17546.4	149478	113689	0.001	116592	115135	17636.4	18738.8	15422.4	20683.4	18357.2	18136.2	15009.4	10278.7	13835.3	6025.27	27173.9	119089	23322.9
TRUE	Plasma401		C10 H16 O	Full match	No results	No results	No results		152.12	0.265	No MS2	36411.5	0.001	48411.9	51711.6	47486.3	0.001	32463.3	53579.7	28205.5	52611.6	55334.1	66389.1	0.001	36675.9	71601.4	22705.2	0.001	30692.8	51624.4	54643.6	31783.1	21911.3	38403.8	0.001	64119.4	40956.5	33825.9	33422.2	41166.7	32203.5	73835.1	32206.4	37611.3	0.001	42035	28661.2	0.001	37157.6
TRUE	Plasma402		C H Br P2	Full match	No results	No results	No results		153.873	0.795	No MS2	21422.8	13779.3	29984.1	13576.6	27247.4	31612.5	27974.6	15210.2	29885.4	0.001	23824.4	21261.6	16351.2	24875.1	30661.8	13235.5	19947	16127.8	0.001	26785.7	16790.1	16480	18525	27256.7	31362.1	27754.2	23245.6	16562.2	34062.7	21213.3	24001.6	26875.9	26773	24004.6	17353.3	25975.5	34139.4	22590.3
TRUE	Plasma403			No results	No results	No results	No results		153.983	16.054	ddMS2 for preferred ion	0.001	0.001	0.001	46477.7	55821.4	93998.9	104964	119357	27434.2	0.001	0.001	0.001	31100.9	0.001	0.001	0.001	0.001	0.001	22112.5	32668.4	70710	0.001	67990.9	46190.1	59945.8	81216.6	32495.7	44216.4	25187.2	74886.1	53038.1	76318.3	75005	168270	96851.6	70117	57458	76591.5
TRUE	Plasma404		C3 H6 N8	Full match	No results	No results	No results		154.072	0.727	ddMS2 for other ion	0.001	99591.9	125623	70194.4	111924	112484	76554.8	109024	110554	42230.9	127359	45013.3	25854.7	0.001	31065.2	89676.2	50162.5	35912.8	58735.5	100330	0.001	120357	42497.6	65920.2	101709	33166.5	35426.2	25092.8	84206.4	126426	109277	84733.9	85734.2	83259.8	76757.8	65283.6	102120	49983.5
TRUE	Plasma405			No results	No results	No results	No results		155.959	0.331	ddMS2 for preferred ion	22713.8	37759.9	0.001	49578.2	0.001	36545.6	39667.4	39927.9	25318.7	43229.9	37431.7	38788.6	44060.4	43192.4	33607.9	33918.1	47441.4	0.001	26786.9	74813.6	49630	63908.4	74646	49796.2	21232.9	56404.2	23640.6	0.001	43936.9	21522.7	48294.1	0.001	53988.9	31314.3	41408.7	31232.9	29927.7	41861.9
TRUE	Plasma406		C6 H4 O5	Full match	No results	No results	No results		156.006	1.258	No MS2	33302.5	30041.1	31889.8	35716.7	41468.7	41285.1	29196.2	33531.1	29173.9	33588.3	25070.2	0.001	36274.2	44915.3	24911.5	31511.2	28442.5	0.001	28260.2	24958.3	45805.1	33706.9	28258.4	0.001	24972.6	47630.6	46557	56044.6	42426.7	54132.3	0.001	37878.5	0.001	31478.7	16768	38102.2	0.001	43353.4
TRUE	Plasma407			No results	No results	No results	No results		156.022	0.666	No MS2	8.07097e+06	7.13348e+06	8.09691e+06	8.38381e+06	9.13903e+06	8.71591e+06	7.93951e+06	9.30854e+06	7.78702e+06	0.001	7.96569e+06	8.07166e+06	8.5724e+06	8.01127e+06	8.25144e+06	7.31089e+06	7.43223e+06	7.59975e+06	7.88534e+06	7.30768e+06	0.001	7.96524e+06	8.46517e+06	7.09735e+06	8.96554e+06	7.40811e+06	7.40451e+06	7.7993e+06	7.81042e+06	7.5955e+06	6.98934e+06	7.33638e+06	0.001	9.47252e+06	7.00621e+06	6.90229e+06	6.8679e+06	7.96994e+06
TRUE	Plasma408		C6 H8 N O2 P	Full match	No results	No results	No results		157.03	1.102	ddMS2 for preferred ion	33290.6	27150.7	49606.5	34558.3	38725.5	29600.1	52568	34335.6	22708.1	50105.8	27195.5	24724.8	36690.1	33738.2	22233	34487.5	25118.8	37709.4	32873.4	41788.1	29168.7	33659.4	22394.9	25858.4	41832.2	33804.3	35974.3	31627.5	38739.1	41403.8	42338.3	32351.7	29199.7	30963.9	29294.5	29829.2	36434.8	37832.7
TRUE	Plasma409		C H4 O5 P2	Full match	No results	No results	No results		157.954	0.479	ddMS2 for preferred ion	533593	619970	244535	267005	533157	702510	400770	706965	483541	953842	677609	783839	828078	695683	735012	563350	665054	257403	0.001	584627	494028	766926	169162	772787	100638	451464	711728	617929	725725	359787	718158	425119	346084	452882	654092	511754	363266	652030
TRUE	Plasma410			No results	No results	No results	No results		157.957	0.746	ddMS2 for preferred ion	546835	552478	580437	576305	569460	593860	581406	559484	562471	553038	548812	585765	473906	594728	554829	662622	669898	616269	611075	644960	624206	564743	681516	639332	565839	584611	599881	615617	609230	618885	548132	595730	683143	545515	653602	553172	679148	573393
TRUE	Plasma411		C3 H6 N6 O2	Full match	No results	No results	No results		158.055	0.663	ddMS2 for other ion	165137	164070	173217	170681	175275	180892	175859	162896	138294	0.001	165449	152009	165050	149691	123124	168028	68089.9	217087	150199	181419	0.001	164388	178924	127992	183158	162275	123698	191618	170500	142222	147521	174594	5930.16	169361	184441	151948	163173	183931
TRUE	Plasma412			No results	No results	No results	No results		161	0.664	No MS2	88508	80334.8	95291.4	84294.2	75751	88602.1	63166.1	0.001	68790	92360.1	88506.3	76775.2	88847.9	95158	70478.7	69465	87992.3	78690.4	71220.1	70796.5	0.001	75797.3	63972.6	75030.4	85852.6	73854.6	67031.1	63482.7	66756.8	66679.7	73447.4	76490.6	65234.2	70186.5	0.001	0.001	72439.9	59169.9
TRUE	Plasma413		C3 H2 N2 O6	Full match	No results	No results	No results		161.991	0.228	ddMS2 for preferred ion	41673	91510.5	87164.1	47778.6	111910	63950.8	86545.2	66877.6	48230.1	64206	75537.1	36835.8	75131.8	60560.5	49093.6	49521.7	102283	69628.7	93063	98863.5	146159	77327.1	47138.9	70962.4	86409.8	51023.9	74761.9	55676.6	57949.8	45599.1	50537.8	50520.3	47927.8	73258.3	84506.8	58570.4	129109	47180.9
TRUE	Plasma414		C8 H18 O3	Full match	No results	No results	No results		162.125	6.652	ddMS2 for preferred ion	121893	127350	119779	76787.1	103555	107906	92983.3	109937	111213	84587.2	69332.6	86370.3	48796.5	29892.2	64199.6	34575.6	36369.2	4064.23	22533.7	24024.5	47483.3	21412.5	29665.1	35398	41934.9	40121.1	46084.4	18814.1	44728.8	20089.2	35017.9	26742.1	22815.2	36065.8	18904.9	17102.4	41564.1	42108.5
TRUE	Plasma415		C5 H10 N O P S	Full match	No results	No results	No results		163.022	0.798	No MS2	20471	22868	21812.2	28211	22483.8	27386.7	25958.4	25471.7	25979.1	21902.7	44658.1	24443.2	23326.6	26292.5	19391.3	27169.7	19001.7	13977.6	25827.2	35872.4	22891.1	26710.2	25684.8	20674.9	24571.8	25565.1	21995.6	34471.8	19039.4	43578.9	20309.9	36608.6	0.001	27269.2	17114.7	30290	28492.5	18725
TRUE	Plasma416			No results	No results	No results	No results		163.923	0.774	No MS2	0.001	69464.1	70668.1	75289.7	75013.8	92840.8	82210.4	68755.1	73315.3	130406	82483.8	83263.7	47588.1	68028.4	57971.7	95656.4	54014.8	74333.5	59880.8	71509.8	0.001	60425.9	10592.9	69332.6	72240	76483.7	69601	90853.3	86425.5	100644	86570.6	74435.9	76245	82061.3	67608	0.001	0.001	90982
TRUE	Plasma417		C5 H12 N2 O2 S	Full match	No results	No results	No results		164.061	0.66	ddMS2 for other ion	894414	856065	863520	922112	829971	955575	833897	819382	836106	1.01401e+06	817783	664943	824202	911098	603462	806803	330089	856594	901184	915795	810691	776327	1.08109e+06	720287	875176	897515	692195	807942	943090	806198	786970	849648	975690	849921	806962	861593	776789	865939
TRUE	Plasma418		C3 H4 N O5 P	Invalid mass	No results	No results	No results		164.984	17.069	ddMS2 for preferred ion	0.001	477444	96153.3	123422	90620.8	298262	331445	229051	183902	1.12309e+06	51147.2	120174	103473	448459	350016	154998	0.001	268769	428878	814943	0.001	192890	476453	589888	65875.2	0.001	453652	203327	0.001	153724	211408	203244	157436	440337	354977	97471.4	26361.4	80318.9
TRUE	Plasma419		C4 H8 N O4 P	Full match	No results	No results	No results		165.019	1.101	ddMS2 for preferred ion	209371	81797.8	0.001	180362	183654	68792	56136.4	55081.5	43006.9	211537	0.001	13467.3	232961	215840	31090.8	177422	0.001	150424	193731	53976.7	51403	6734.04	39118.2	0.001	176504	266564	36475.7	51472.7	271853	156958	70929.1	141518	151528	64244.4	54942.1	197114	168259	166485
TRUE	Plasma420		C4 H8 N O4 P	Full match	No results	No results	No results		165.019	1.661	ddMS2 for preferred ion	113031	70052.1	85813.2	57148.5	67892.6	51834	48859.2	43662.6	97836.4	43724.5	124929	47446.5	110141	59447	0.001	0.001	94854.5	49519.6	0.001	25771.2	47518.6	66058.7	43721.9	140134	61114.8	51914.8	115661	0.001	85084.8	47690.1	98581.3	29525.4	31600.1	65722.4	44297.7	0.001	71859.8	87313
TRUE	Plasma421		C4 H13 N3 P2	Full match	No results	No results	No results		165.058	0.66	ddMS2 for other ion	1.03119e+06	976287	1.03449e+06	1.02663e+06	1.11734e+06	1.08742e+06	1.06141e+06	1.06114e+06	957905	1.13339e+06	959401	874390	956348	1.09846e+06	756507	1.01169e+06	357385	1.10201e+06	988753	1.17252e+06	992623	948410	1.17156e+06	886787	1.12045e+06	1.27987e+06	812684	985916	1.25947e+06	894007	988501	1.04261e+06	1.19354e+06	1.10852e+06	885954	1.07513e+06	1.01924e+06	981727
TRUE	Plasma422		C5 H N3 O2 S	Full match	No results	No results	No results		166.979	16.302	ddMS2 for preferred ion	203453	157503	135832	70658.4	27858.5	98123.2	108911	0.001	0.001	0.001	134551	27752.1	0.001	233113	0.001	292975	323540	25031.6	108764	143096	223785	29731.3	23547.3	72500.4	275035	282747	284851	136624	79537.6	209830	224601	481184	206098	238061	307671	129838	0.001	40431.9
TRUE	Plasma423		C3 H4 N8 O	Full match	No results	No results	No results		168.051	0.79	No MS2	307402	302337	273910	310588	308524	285451	337762	295652	0.001	343661	419702	384799	322368	331557	247986	293362	273699	237043	0.001	383447	0.001	0.001	362003	0.001	0.001	281892	418451	347103	301398	420784	325684	394512	325818	384043	232159	352710	0.001	439792
TRUE	Plasma424		C4 H8 N8	Full match	No results	No results	No results		168.087	0.728	No MS2	156388	114919	113863	147275	104570	137140	128215	117836	144685	116535	127109	98943.9	126744	104079	80217.8	126051	95443.4	94101.3	109666	189350	119729	101060	128265	112048	146347	88910.2	151648	107343	98060.1	182975	164490	109952	114321	154601	114641	113547	101677	130339
TRUE	Plasma425		C7 H11 N3 O2	Full match	No results	No results	No results		169.085	0.761	No MS2	0.001	38623.1	30920.4	22858.1	40569.9	30956.6	41023.5	26858.7	37699.3	12823.9	49472.6	51893.6	16835.4	42838.8	14643.7	71232.9	14708.5	5606.35	23905.2	0.001	50802.1	104120	98299.4	34413.2	140574	13177.8	10524.9	66435.8	36460.4	36632.4	0.001	21017.9	0.001	36670.1	52855	10956.3	27647	12697.5
TRUE	Plasma426			No results	No results	No results	No results		169.95	0.709	ddMS2 for other ion	86877.8	73951.3	91983.9	68074.2	75292.5	80788.3	105767	109570	87520.3	79388.8	0.001	76521	89914.6	105141	13285.3	85111.4	71028	75889.9	0.001	80369.6	0.001	0.001	89899.8	76103	0.001	86285.8	0.001	92938.3	11819.4	97559.2	0.001	69207	78956.5	104711	93615.8	76082.1	72786.7	74799.7
TRUE	Plasma427		C2 H5 N O6 S	Full match	No results	No results	No results		170.984	0.66	No MS2	43016.5	28851.6	34497.2	36428.8	31773.9	46445.7	34490.8	37958.5	32992.5	37639.7	40037.4	31546.5	45243.2	31739.9	25758.1	0.001	39856.3	28096.2	36402.4	34485	36107.5	28614.7	33458.6	26585.5	36545.1	30695.6	39744.1	24427.2	36213.6	30865.7	29096.3	41044.8	18962.2	32383.2	41419.3	38481	29499	32785.4
TRUE	Plasma428		C3 H3 N5 P2	Full match	No results	No results	No results		170.986	0.174	ddMS2 for preferred ion	116373	8334.95	36455.7	72175	76122.7	71074.8	0.001	37538.2	66828.5	88945.7	0.001	75842.6	90557.6	81835.3	116477	66126.1	52343.1	57929.6	83304.9	30563	20801.2	160741	64209.5	53058.5	0.001	68301.3	79887.5	33227	92562.6	58951.3	57037.7	107182	48855.8	78554.9	66058	64249.2	78386.2	61095.7
TRUE	Plasma429			No results	No results	No results	No results		173.005	1.387	ddMS2 for preferred ion	0.001	29258.9	24149.1	24448.5	48735.2	24902	23071.6	44541.2	37705.1	31504.9	332240	20026.5	23725.8	56872.7	38345.8	0.001	27590.3	40492.9	41785.4	32683.3	20829.3	38038.5	0.001	10414.5	36889.2	11552.8	0.001	49148.5	21364.2	21180.3	10122	20422.6	0.001	0.001	54207.2	0.001	32193.4	25819.8
TRUE	Plasma430			No results	No results	No results	No results		173.005	1.641	ddMS2 for preferred ion	74567.2	84089.7	113869	61143.8	63595.8	47950.5	51889.7	46396.1	65309.4	25689.7	0.001	55807.1	108745	53075.5	50931.2	118203	34523.4	0.001	0.001	79868.3	25491.1	57264.2	41940.6	73447.4	99742.4	45076.2	0.001	57096.4	33856.5	0.001	117585	49177.1	0.001	79391.3	0.001	75858.4	28577.4	58138.5
TRUE	Plasma431		C3 H2 N4 O3 S	Full match	No results	No results	No results		173.984	1.024	ddMS2 for preferred ion	9935.18	14412	13045.9	11791.2	16349.3	12582.8	12075.2	15674.1	9955.3	10302.2	15129.8	9450.56	12582.2	13957.2	0.001	8678.64	4394.32	11509.7	7564.42	5366.37	11091	0.001	0.001	11865.2	16711.9	11163.8	13585.1	9144.11	0.001	15269.1	12345.1	10097.8	0.001	0.001	7502.77	11707.4	17004.7	12658
TRUE	Plasma432			No results	No results	No results	No results		174.024	2.783	ddMS2 for preferred ion	57894.7	51249.7	44570.6	14295.2	66122.9	25789.5	30121.2	44500	35543.3	69784.7	26395.7	42023.5	45012.6	57564.4	0.001	32138.3	0.001	70181.5	61633.9	38390.9	98274	11350.2	0.001	87271.3	15857.2	0.001	57791.3	0.001	18739.3	37991.6	13178.6	29102.3	20419.8	71937.5	0.001	38019.9	47799.4	38709.1
TRUE	Plasma433		C3 H6 N6 O S	Full match	No results	No results	No results		174.033	0.667	ddMS2 for other ion	3.25785e+06	2.87762e+06	3.36945e+06	3.61652e+06	3.66867e+06	3.24889e+06	3.19078e+06	3.5028e+06	3.69863e+06	3.85988e+06	0.001	3.26917e+06	3.61583e+06	3.16149e+06	3.34481e+06	0.001	3.20173e+06	3.37305e+06	0.001	3.0604e+06	3.2617e+06	0.001	3.52361e+06	2.96823e+06	3.68011e+06	2.98678e+06	3.27606e+06	0.001	3.17942e+06	3.25799e+06	2.96037e+06	3.06681e+06	2.72104e+06	3.5588e+06	2.85569e+06	0.001	2.87274e+06	3.19679e+06
TRUE	Plasma434		C6 H13 N3 O3	Full match	No results	No results	No results		175.096	0.803	ddMS2 for other ion	114690	76622.9	88313.7	129044	118644	112006	96993.6	149785	62614	150566	138127	102715	92953.7	124742	47806.8	170036	118267	69442.3	122301	61290.6	231420	348666	249923	87548.1	196921	57590.8	51531.6	147824	80170.5	85351.7	138741	100569	72416	100051	66171.9	208099	136131	141920
TRUE	Plasma435		C2 H2 N4 O2 P2	Full match	No results	No results	No results		175.965	0.468	ddMS2 for preferred ion	0.001	17106.1	33417.3	74937.2	77749.3	24720.3	89278	0.001	28433.8	58050.7	140395	123284	89463.7	72722	79918.5	97459.5	0.001	70755.6	827990	14419.9	126439	52698.7	351339	93895.9	757624	0.001	200466	52125.9	0.001	0.001	102162	49177.9	248308	82099.2	65965.7	70168.1	383430	81651.2
TRUE	Plasma436		C5 H15 N4 O P	Full match	No results	No results	No results		178.099	9.764	No MS2	23439	27202	28521.9	19979	24715.2	18281.9	0.001	19159.6	18357.5	22642.6	20926.6	18545	24172.3	25479.9	16902.1	21088.3	18804.2	18830.4	16323.8	23065.3	26005.1	19773.2	22903.7	20247	20970.1	25992.5	22623.1	19012.6	21681.4	24799.2	18999.2	20616.8	22172.9	25932.4	25779.2	21640.3	25963.9	20333.6
TRUE	Plasma437		C4 H11 N3 O P2	Full match	No results	No results	No results		179.038	8.349	ddMS2 for other ion	29190.9	26589.5	76757.9	84855.9	0.001	9.99862e+06	119825	0.001	53666.6	158100	0.001	140204	45258.1	374982	204167	152890	3.13234e+06	114885	55465.2	107984	100459	1.54491e+06	50822.2	183485	0.001	60272	0.001	81326.4	205641	243922	137290	92977.9	96023.5	73950.1	70373.2	154349	139730	86079.6
TRUE	Plasma438		C4 H11 N3 O P2	Full match	No results	No results	No results		179.038	10.245	ddMS2 for other ion	16609.1	49418.6	99568.5	59705.9	0.001	45441.1	25599.1	54935	0.001	55808.9	57386.4	28914.8	62508.2	55550.2	87749.1	68549.9	131998	48106	39297.6	88849.2	112910	28843.2	104593	87994.1	970957	214062	0.001	88973.4	59019.5	66574	35019	34823.8	64465.4	27117.7	21513.9	36399.7	0.001	80644.1
TRUE	Plasma439		C4 H11 N3 O P2	Full match	No results	No results	No results		179.038	0.664	ddMS2 for other ion	2.97247e+06	2.36329e+06	2.95191e+06	2.91735e+06	3.24416e+06	2.55535e+06	2.91942e+06	2.79996e+06	2.79381e+06	3.2271e+06	2.76551e+06	2.60076e+06	3.15082e+06	2.62436e+06	2.82658e+06	2.44075e+06	2.4094e+06	2.69663e+06	2.79497e+06	2.54225e+06	2.43342e+06	2.759e+06	3.16525e+06	2.47172e+06	3.26036e+06	2.53348e+06	2.55482e+06	2.86499e+06	3.00928e+06	2.56947e+06	2.50858e+06	2.86402e+06	2.61906e+06	3.27053e+06	2.56144e+06	2.543e+06	2.36487e+06	2.53234e+06
TRUE	Plasma440		C7 H11 N4 P	Full match	No results	No results	No results		182.072	0.663	No MS2	114681	101920	137283	136263	100424	93635.5	97992.1	108051	145912	128566	108093	75515.7	87567	107507	76495.9	117499	51695.6	115668	105951	116138	107760	97494.1	117588	97950.1	105571	107226	72821.2	114333	115432	96792.2	108740	138270	149405	127274	87096.8	110296	125616	121689
TRUE	Plasma441		C5 H6 N5 O P	Full match	No results	No results	No results		183.031	0.663	No MS2	61520.7	35562.2	62391.1	75184.4	88243.5	37719.2	54440.3	75606.3	56893.2	92708.5	78015.9	58712.3	56279.8	67782.3	52653.8	55157.3	61261.5	70245.4	59384.9	56271.6	58981.3	55149.6	55599.5	52015.1	80127.3	52715.6	66623.3	58364.7	57277.4	64476.7	63003.5	77167.4	38927.8	65612.4	35686.3	55461.6	40413	64375
TRUE	Plasma442		C4 H15 N3 O P2	Full match	No results	No results	No results		183.069	0.663	No MS2	137441	125106	144281	137956	171312	156860	132606	158200	147746	144194	115458	107352	108340	157288	97703.3	122054	52961.4	145247	130802	161899	135914	105933	138193	103637	130552	118946	93039.9	170635	142915	107471	105751	162313	156874	147798	126946	134850	111354	117773
TRUE	Plasma443		C4 H N4 O3 P	Full match	No results	No results	No results		183.978	16.374	ddMS2 for preferred ion	1.06104e+06	1.36761e+06	1.64804e+06	82769.6	1.08101e+06	5877.18	198308	12855.4	623483	1.61418e+06	1.86795e+06	72539.9	1.39587e+06	332692	1.42828e+06	274300	13774.6	28424.9	283592	333945	989555	839286	1.25665e+06	810032	80257.9	909456	902381	855505	37772.9	0.001	330700	36348.4	657682	711659	0.001	32688.5	1.25338e+06	1.05944e+06
TRUE	Plasma444		C4 H4 N6 O S	Full match	No results	No results	No results		184.016	0.665	ddMS2 for other ion	103385	85832.2	98490	132755	88401.4	84510.3	0.001	92536.9	90178.5	118375	81316	110342	89771.4	94747.7	99125.7	892496	90457.7	83540	990498	106120	89839.9	96595	77754.4	991583	95779.6	75266.9	92093.1	84385.1	82772.6	81042.8	82630.5	101115	82507.7	92477.2	83253.2	89604.9	87336	80688.7
TRUE	Plasma445		C5 H4 N4 O4	Full match	No results	No results	No results		184.023	1.244	ddMS2 for preferred ion	23845.6	23218.8	26398.1	23011.8	22992.5	24319.8	22079.6	26265.4	18682.6	26799.9	24792.8	21171.5	17363.3	24687.8	22984	19607.7	32738.3	24565.5	20637	16372	25840.4	20827.5	24531.7	20361	15695.2	29261.4	18955.1	33374.4	18021	19686.8	17958.2	18758.7	20761.2	17219	24589.3	17280.5	22234	24503
TRUE	Plasma446		C2 H4 O6 P2	Full match	No results	No results	No results		185.949	0.469	ddMS2 for preferred ion	175894	102791	107029	96233.9	133896	176954	163102	160711	124739	155256	155757	158724	192362	186360	129885	194235	177455	154566	153391	108527	122647	128381	151634	89726.8	169550	168018	172825	197624	144256	154340	200893	182897	160497	156316	127608	199867	131320	146495
TRUE	Plasma447			No results	No results	No results	No results		185.974	16.132	No MS2	41351.7	101122	15869.9	71321.6	56954.2	59235.1	79087.6	102539	51803.9	143476	114900	78167.2	90020.6	110710	258034	75987.9	98435	98870.9	89616.6	84106.5	108016	96835.7	39110	58169.3	37878.8	90854.1	103155	46356.8	54868.8	92894.9	26662.9	55082.1	233819	88912.2	23163.7	61965.6	62488.1	127656
TRUE	Plasma448		C7 H5 N7	Full match	No results	No results	No results		187.061	2.325	ddMS2 for preferred ion	0.001	23939	16722.6	20116.2	19745.2	19002.7	25434.7	23374.6	16856.1	20272.5	30672.6	18001.3	14689.5	19691.7	7605.54	24181.4	10651.9	0.001	10589.4	20311.6	18197.4	17291.3	15782.9	24795.7	0.001	19896.3	20261.8	20279.5	23284.1	25354.9	20531.2	17101.3	18162.3	16408.5	28485.5	26144	21705.1	19734.2
TRUE	Plasma449			No results	No results	No results	No results		187.077	0.656	No MS2	23590.4	18090.5	26886.9	18112.8	9704.49	18836.2	23779.7	17494.9	21918.5	40513.2	17289.6	7951.8	23135	20407.7	0.001	18515.3	0.001	34739.9	30705.5	27351.8	25719.1	0.001	39265	9202.62	23505.2	43182.3	0.001	12538.5	22304.3	25055.5	19829	25347.7	22688.9	29960.9	0.001	25538.3	0.001	32568.5
TRUE	Plasma450		C9 H20 N2 O2	Full match	No results	No results	No results		188.152	0.725	No MS2	31264.8	30060.2	31837	24574.1	27715.2	31715.1	29089.3	22643.1	32445.1	29425.4	43835.4	21877	32498	58007.5	0.001	17228.4	25177.3	18567.3	30018.2	21469.2	35537.6	40130.9	56368.8	33508.4	35161	23517.3	17743.3	32691.3	35154.5	27990.5	19228	11045.5	21039.4	21706.7	62327.7	24184.2	27424.9	17496.3
TRUE	Plasma451			No results	No results	No results	No results		189.904	0.758	No MS2	27166.8	28414.2	26146.5	31277.2	32407.2	26188.4	26772.7	30411.5	32727.7	18953.5	22137.2	26171.1	52300.8	20677.3	41622.6	20063.2	44971.3	24689.3	23248.9	24867.2	24086.1	26960.1	25045.1	34038.5	20847.7	27036.4	28005.7	22568.9	22925.8	28137.6	23428.2	29673.5	25860.4	29935.4	23086.6	25992.4	22791.4	26627
TRUE	Plasma452		C8 H6 N3 O P	Full match	No results	No results	No results		191.025	1.234	No MS2	8847.05	9354.16	15857.9	10479.4	10846.8	11307.1	13445.1	9985.78	13822.9	7546.35	21206.7	0.001	12468.1	15652.6	0.001	0.001	0.001	0.001	0.001	0.001	14553.3	7689.43	10458.1	12631.6	14146.5	11698.9	15404.3	13119.9	0.001	13830.3	0.001	14147.7	5554.27	10109.4	0.001	6784.65	10602.8	12523.7
TRUE	Plasma453		C H Cl3 O P2	Full match	No results	No results	No results		195.858	0.795	No MS2	110333	91332.5	116025	106976	111297	122740	120328	115612	115333	154917	98713.4	121228	52682.9	117075	123993	151006	111721	130413	97270.3	143062	127920	118253	142192	108575	145362	139467	114180	124771	117159	99241	106269	116994	127320	117538	138673	134081	130335	138203
TRUE	Plasma454		C4 H6 N8 O2	Full match	No results	No results	No results		198.062	0.993	No MS2	34299.2	36266.5	47586.4	37647	39430.8	34631.2	35641.6	37197.3	44315.7	62187.3	5377.15	0.001	34344.4	41606.8	35712.9	49061.6	33943.8	53748.7	28911.5	60919.4	27751.3	40450.6	42097.3	27300.5	37714.6	40105	34915.4	34288.6	25859.9	41480.9	44991.2	29335.7	37016.8	46061.7	50879.2	0.001	42804.9	38821.3
TRUE	Plasma455		C5 H2 Cl N4 O P	Full match	No results	No results	No results		199.966	0.658	No MS2	249508	211694	262975	268575	276383	292832	255460	273879	236092	325960	374428	225750	205768	352309	0.001	299169	0.001	303609	260369	326092	217867	194819	312092	195160	268886	348536	0.001	348385	423686	260497	264594	293787	283329	286901	243832	394542	335038	253304
TRUE	Plasma456		C3 H8 N O7 P	Full match	No results	No results	No results		201.004	16.196	ddMS2 for other ion	327279	212331	311597	161557	88909.8	133453	106748	159146	38337	18240.5	136659	318082	0.001	136772	491189	0.001	454443	82045.4	148157	451154	89848.3	149820	158046	53026.2	160730	64535.6	0.001	191400	188828	103708	211642	269011	412920	119567	127024	115775	197624	219289
TRUE	Plasma457		C9 H15 N O2 S	Full match	No results	No results	No results		201.082	5.38	ddMS2 for preferred ion	27676.2	31092.6	30172	29893.8	29710.9	26768.8	28488.8	26278.2	30162.2	16228	23340.6	19929.3	64151.4	17209.5	72011.3	12255.6	12373.2	7386.41	13402	14137.5	22348.8	12978.5	44601.4	62273.7	26784.9	23295.7	53827.9	32643.7	69470.1	67699	34322.2	19130.5	48558.6	52165.7	24812.8	20748.1	41615	102413
TRUE	Plasma458		C7 H5 N7 O	Full match	No results	No results	No results		203.056	1.365	No MS2	12952.4	12061	15637.6	14705.3	14782.6	14780.2	11854	14586	22858.9	12233.9	17611.9	10806.3	10168.3	10933.7	8350.43	16040.5	5351.56	10413.5	8374.44	21841.9	13981.1	21178.2	8688.37	13073.1	16120.4	15682.1	8528.78	12142.1	8881.97	11002.5	14464.5	11690.7	18758.6	19303	12778.7	15479.8	18359	12223.2
TRUE	Plasma459		C9 H17 N O2 S	Full match	No results	No results	No results		203.098	6.257	ddMS2 for preferred ion	0.001	3402.89	4157.53	0.001	6251.17	6154.86	6606.68	7543.46	8245.07	7914.9	9504.81	7811.15	9009.77	7991.83	0.001	6799.75	0.001	0.001	0.001	0.001	5623.17	8852.38	7970.34	13979.3	10589.3	9855.6	14974.6	14151.6	20425.4	11723.3	8852.99	0.001	7887.1	18941.6	0.001	16965.1	11051.1	17127.4
TRUE	Plasma460		C3 H5 Cl O6 S	Full match	No results	No results	No results		203.95	0.714	No MS2	13882	15082.2	17082.9	31798.9	21504.3	26082	25873.7	23564.8	28237.9	15338.2	18331.2	16294.3	20135.8	24112.2	11208.2	20174.3	0.001	23729.2	20752.8	31422.7	23422	26741.9	24357.4	24791.9	24875.9	28748.5	16906.4	27720.9	29450.5	15321.3	29311.5	16483.7	16693	20504.3	0.001	24826.6	17917.2	24580.4
TRUE	Plasma461		C2 H2 Cl2 O3 P2	Full match	No results	No results	No results		205.886	0.776	No MS2	37962	44161.1	0.001	59998.5	56207.3	33079.3	43438.8	54265.5	54330.5	82289.6	44739.1	45258.6	35872.9	70231.2	30718.4	60230.7	22599.3	52654.3	30290.5	49834.5	50564.9	39740.3	16299.6	42912.2	76337.9	41865.8	25978.6	61634	55342.7	45716.7	0.001	49355.9	36665.9	31014	64945	35720.6	50546.5	68910.2
TRUE	Plasma462		C6 H3 N6 O P	Full match	No results	No results	No results		206.01	16.242	ddMS2 for preferred ion	423826	364098	791179	148530	114271	154366	111019	166569	229596	277104	162149	194601	334290	381627	162530	403011	0.001	216644	152578	137741	362118	219424	306204	188362	258675	242710	155802	154546	572053	205182	185690	245110	215683	0.001	26424.3	212714	288687	246286
TRUE	Plasma463		C6 H3 N6 O P	Full match	No results	No results	No results		206.01	15.956	ddMS2 for preferred ion	36588.6	0.001	28542.5	78666.2	140575	32917.9	95084.4	95502.1	57475.4	74990.4	211744	181604	85036.1	0.001	50588.4	0.001	130844	84641.4	136868	88051.1	41036.6	54336.4	86035.5	33289.9	84476.1	0.001	86657.7	159352	12950.8	174284	67611.1	0.001	144327	50478.5	19231	33309.7	66765.8	24549.6
TRUE	Plasma464			No results	No results	No results	No results		211.832	0.794	No MS2	28812.1	48263.3	31422.3	37551.2	33894.8	54074.4	73760.4	62166.5	74223.1	33291.6	56004.5	75510.1	27654.8	64419.3	51623.5	56099.3	43012.1	59413.1	48634.1	59352.8	55184.3	65199.2	65033	71071	82654.1	73317.1	34910.7	73079.5	73254	49679.1	66492.5	61271.6	67315.3	39981	69443.1	86145.1	62313.6	74093.8
TRUE	Plasma465		C3 H3 Cl O5 P2	Full match	No results	No results	No results		215.915	0.768	ddMS2 for preferred ion	179350	197792	323432	171980	209561	172514	202757	296830	307139	445321	0.001	162841	131491	0.001	148465	162361	130954	288369	135847	300398	210211	199742	229497	151333	257730	267733	214719	200725	249267	194454	194722	261758	337181	216038	433694	186748	177336	229222
TRUE	Plasma466		C4 H8 Cl O2 P3	Full match	No results	No results	No results		215.943	0.663	ddMS2 for preferred ion	1.50759e+06	1.33398e+06	1.55846e+06	1.59948e+06	1.49032e+06	1.61426e+06	1.64271e+06	1.33454e+06	1.53583e+06	1.36677e+06	1.50101e+06	1.25574e+06	1.26151e+06	1.82784e+06	1.15874e+06	1.34416e+06	594543	1.472e+06	1.40208e+06	1.64407e+06	1.56806e+06	1.28644e+06	1.57156e+06	1.38211e+06	1.48649e+06	1.62936e+06	1.0915e+06	1.57531e+06	1.7024e+06	1.42738e+06	1.3504e+06	1.50049e+06	1.3119e+06	1.55493e+06	1.3204e+06	1.68032e+06	1.4857e+06	1.43185e+06
TRUE	Plasma467		C12 H27 N O2	Full match	No results	No results	No results		217.204	6.586	ddMS2 for preferred ion	25891.1	25412.1	30527.9	21188.8	24173.3	22250.4	22804.7	27907.2	23941	27127.7	25190.9	21681.1	25766.7	22092.3	71038	22518.6	26265	17062.6	33158.5	0.001	19083.6	88116.9	23739.7	32528.1	28556.9	23757.6	24792.8	0.001	26645.1	25753.5	21137.5	25004.7	24875.3	21511.5	26296.6	21702.1	0.001	28546.3
TRUE	Plasma468		C5 H4 Cl N4 O2 P	Full match	No results	No results	No results		217.976	0.658	No MS2	47542.3	49721.4	53392.7	53219	55260.7	66704.7	54947.5	40652.8	50946.4	0.001	64834.7	40291.2	35937.7	66593.9	21881.8	55208.6	0.001	67384.7	51131.9	53789.8	53283.1	48493.7	71133.5	48000.1	49731.9	65432.9	34195.6	63755.7	71025.8	42342.9	67806.4	57772.6	44248.8	43867.7	27447.1	80398.6	61314.1	57893.6
TRUE	Plasma469		C7 H12 N2 P2 S	Full match	No results	No results	No results		218.019	0.8	ddMS2 for preferred ion	300350	279551	311012	286669	325229	308506	374446	325194	335452	329629	486248	275541	268324	334932	346309	269133	158329	296716	250219	312275	202656	306549	172977	302188	444450	367861	265292	385548	344888	258497	342468	239872	227450	314325	274838	292636	248568	365837
TRUE	Plasma470		C4 H2 N2 O3 P2 S	Full match	No results	No results	No results		219.927	0.715	ddMS2 for preferred ion	129018	150269	145490	152336	137433	159420	153015	147499	137055	147754	131328	149884	148924	142975	202926	122134	111011	133322	100219	128289	123773	150389	136529	167997	141136	132770	145613	143160	171991	147861	148908	123179	157627	144094	128401	128676	182799	137703
TRUE	Plasma471		C7 H5 N6 O P	Full match	No results	No results	No results		220.026	16.205	ddMS2 for other ion	9.16712e+06	0.001	5.47639e+06	4.54299e+06	7.64478e+06	3.05099e+06	2.45499e+06	2.7697e+06	7.17774e+06	5.29367e+06	7.73683e+06	1.40072e+07	6.03723e+06	9.55365e+06	1.03104e+07	1.27615e+07	7.2633e+06	9.16045e+06	4.52157e+06	4.63509e+06	7.40552e+06	7.02714e+06	3.10616e+06	6.35474e+06	8.00785e+06	3.79935e+06	6.12468e+06	5.96708e+06	6.3405e+06	5.49538e+06	6.96246e+06	4.83651e+06	5.21052e+06	5.73178e+06	6.74676e+06	5.93304e+06	7.63036e+06	3.57924e+06
TRUE	Plasma472		C7 H12 O4 P2	Full match	No results	No results	No results		222.022	16.211	ddMS2 for other ion	3.57106e+06	4.22309e+06	1.85384e+06	2.34316e+06	1.60721e+06	1.05039e+06	1.95291e+06	1.97226e+06	2.11531e+06	4.32319e+06	3.30047e+06	5.26259e+06	2.63112e+06	3.73244e+06	2.36995e+06	3.89527e+06	2.31511e+06	2.26455e+06	3.28936e+06	1.87244e+06	3.19836e+06	2.81793e+06	1.72521e+06	2.92759e+06	2.10455e+06	3.61689e+06	3.03559e+06	2.44026e+06	3.2087e+06	1.78821e+06	2.78295e+06	77386	3.51958e+06	2.3918e+06	2.60922e+06	2.23663e+06	1.86846e+06	3.26949e+06
TRUE	Plasma473		C7 H3 Cl N5 P	Full match	No results	No results	No results		222.982	0.657	No MS2	171241	159977	165670	169696	160585	139381	143673	140025	0.001	137133	141340	100042	107106	183019	86212.2	163960	0.001	180157	117069	224608	0.001	147719	177218	0.001	159528	0.001	79873.1	0.001	211117	114543	155056	148325	0.001	163712	0.001	237223	190733	134977
TRUE	Plasma474		C6 H16 N3 P3	Full match	No results	No results	No results		223.056	2.413	No MS2	82156.5	62471.3	212767	30867.6	0.001	83480.5	0.001	46493.6	65553.3	141247	52799.6	83054.4	51649.4	64029.5	27325.8	103657	72290.7	0.001	0.001	66778.8	29280.1	53163.3	78466.4	0.001	70434.9	77440.5	40933.3	70951.8	86649.3	19029.4	46950.2	71813.6	20899.6	64732.8	16981.4	97123.5	75921.8	107759
TRUE	Plasma475		C5 H13 N5 O S2	Full match	No results	No results	No results		223.056	2.049	No MS2	140044	80663	25905.6	22760	27577.9	16464.2	91449	55774.9	98947.3	59736.1	51278.3	99750.5	92881.2	102050	78291.9	100621	49402.2	26897.4	0.001	75598.8	147907	296714	115893	62623.6	45328.1	122232	79622.5	51112	78086.4	78792.1	0.001	125915	69926.1	132833	28324.5	26420.1	79417.9	0.001
TRUE	Plasma476		C4 H4 O7 P2	Full match	No results	No results	No results		225.944	0.746	ddMS2 for preferred ion	2.02561e+06	2.15724e+06	2.11511e+06	2.15747e+06	2.14386e+06	2.16464e+06	2.11424e+06	2.18126e+06	2.02393e+06	2.09151e+06	2.0765e+06	2.28621e+06	1.6908e+06	2.13441e+06	2.07792e+06	2.48367e+06	2.48279e+06	2.33824e+06	2.07577e+06	2.41136e+06	2.21972e+06	2.18557e+06	2.62434e+06	2.37094e+06	2.15798e+06	2.26214e+06	2.26911e+06	2.23753e+06	2.23479e+06	2.31327e+06	2.05305e+06	2.24472e+06	2.54142e+06	1.99957e+06	2.49675e+06	2.09545e+06	2.56622e+06	2.04637e+06
TRUE	Plasma477		C14 H29 N O	Full match	No results	No results	No results		227.225	16.018	No MS2	32818.6	42863.9	45891.2	0.001	33972.2	34583.7	29019.8	26337.2	29867.9	39114.7	31220.6	36087.2	38275.4	39476.2	32188.8	32370.1	26728.9	44405	19936.1	27873.1	28676.8	32688.7	28186.9	24768.9	20702.4	27589.5	28505.5	22750.3	26501.3	22007.9	24441.1	26151.1	31682	27625.7	25229.8	27685.8	24969	22427.6
TRUE	Plasma478		C14 H31 N O	Full match	No results	No results	No results		229.24	8.17	ddMS2 for preferred ion	104782	107303	108912	93124.8	102506	92583.8	92703.6	92372.6	100403	74768.5	66509.3	73721.4	59101.9	62481.7	94861.7	66879.3	56872.8	85090.5	58359.9	57403.9	54612.9	62608.3	62898.3	60159.8	77403.7	64310.4	54763.7	58350	61113.8	94309.2	50611	63944.2	52177.9	58712.6	83428	63414.9	72062.9	65442.8
TRUE	Plasma479			No results	No results	No results	No results		231.889	0.768	ddMS2 for preferred ion	95045.6	213229	109957	132566	142337	0.001	119960	169593	108236	166693	0.001	97368.1	132015	257644	0.001	107833	0.001	235068	98132.3	105077	207299	101513	0.001	0.001	123242	121932	94284.7	0.001	156575	86289.8	219874	100717	140592	0.001	205480	210628	117775	115804
TRUE	Plasma480		C H3 N2 O6 P3	Full match	No results	No results	No results		231.921	0.667	ddMS2 for preferred ion	2.34014e+06	1.99181e+06	2.54871e+06	2.26861e+06	2.19149e+06	2.40531e+06	2.3221e+06	2.07617e+06	2.19573e+06	2.23488e+06	2.43171e+06	2.34889e+06	1.87053e+06	2.46333e+06	2.56643e+06	1.75934e+06	2.49131e+06	1.79416e+06	1.97778e+06	1.90961e+06	2.23136e+06	2.16586e+06	1.86323e+06	1.98392e+06	2.25846e+06	2.20177e+06	1.95477e+06	2.05126e+06	2.02855e+06	2.10383e+06	1.97039e+06	2.13628e+06	1.63852e+06	2.17904e+06	1.93052e+06	1.96805e+06	2.00284e+06	1.83256e+06
TRUE	Plasma481		C H3 N2 O10 P	Invalid mass	No results	No results	No results		233.954	0.663	ddMS2 for preferred ion	192054	140772	174845	177104	181203	178001	202239	141266	201197	172332	181685	128231	146043	187129	125181	193218	69719.9	163984	159217	196474	173170	151688	147696	140979	162984	204560	135193	199279	188065	144382	167145	160305	128094	172800	154219	210437	163323	164676
TRUE	Plasma482		C8 H14 N2 O6	Full match	No results	No results	No results		234.085	1.933	ddMS2 for preferred ion	4824.84	299924	124933	91467.7	45882.1	64954.3	118323	31309.2	73297.6	82067.3	0.001	159780	223468	65861.2	116971	70244.6	64353.2	36544.1	83282.8	173050	12971.4	121824	0.001	0.001	0.001	158400	22544.8	72427.5	58557.6	123000	25685.4	77193.6	142498	139665	18171	94381.8	0.001	74553.5
TRUE	Plasma483		C2 H8 N10 O4	Invalid mass	No results	No results	No results		236.072	0.437	ddMS2 for preferred ion	52865.4	25829.3	11405	52021.2	47674.5	36579.7	45844.9	24431.1	43627.7	14547.9	58315.7	77421.5	75232.4	0.001	33983.6	113378	13069.1	79006.7	0.001	48553.8	50531.8	80414.8	40680.2	14709.9	66155.7	115881	72996	13231.2	52434.2	97636.8	45001.1	39458.3	0.001	31542.6	51723.9	62122.9	38429.6	81363.5
TRUE	Plasma484		C14 H22 O3	Full match	No results	No results	No results		238.157	11.838	ddMS2 for preferred ion	56572.6	51935.7	59010.1	49670.9	50526.9	46198.1	40510.4	40671.7	42216.1	27868.1	16107	13805.7	14261.2	25076.1	48167.1	22620.8	0.001	0.001	0.001	0.001	0.001	53828.4	0.001	0.001	0.001	11906	17201.7	17757.2	13899.5	16815.4	58369.2	0.001	0.001	37338	17432.3	17518.4	0.001	16964.1
TRUE	Plasma485		C6 H9 Cl N O P3	Full match	No results	No results	No results		238.959	0.662	ddMS2 for preferred ion	606205	448848	637186	574766	461480	558168	509665	537204	517325	424771	566172	461666	332999	547623	424206	618296	214440	459858	444941	581393	501309	526117	472846	532676	587680	583296	376667	485514	518594	449071	519693	546143	480840	585603	468832	691109	543328	476407
TRUE	Plasma486		C4 H2 O8 S2	Full match	No results	No results	No results		241.918	0.751	ddMS2 for preferred ion	834082	894383	844702	879437	903764	910159	870434	895213	819712	703620	771921	896367	940249	744122	937160	861073	1.07067e+06	885947	1.06332e+06	948191	877945	847967	970482	955261	812433	896366	948606	834834	851323	874271	863710	893227	946921	812742	893089	884092	983666	821723
TRUE	Plasma487		C8 H9 N2 O P3	Full match	No results	No results	No results		241.993	0.657	ddMS2 for preferred ion	60792.8	29405.1	0.001	0.001	38895.6	0.001	62750.2	27852.7	42825.3	0.001	0.001	30448.8	34619	0.001	10862.3	37921.1	0.001	46971.1	0.001	35018.3	45939.8	57840.5	0.001	49149.6	18656.6	0.001	28494.1	57031	51381.6	56483.9	32500.6	32658.9	65620.1	39798	48621.7	35955	91414.2	53586.1
TRUE	Plasma488		C3 H6 N3 O8 P	Full match	No results	No results	No results		242.99	0.658	No MS2	0.001	65172.9	76805.7	65739.3	62422.6	100468	76132.2	61034.4	78547.1	0.001	0.001	54161.9	49478.2	73885.5	38434.2	65519.4	0.001	87695	58482.5	93363.7	87978.9	46143.6	83113.8	53723	92041.4	0.001	36763.4	0.001	0.001	0.001	77383.5	79191.2	70716.5	60257.7	64130.1	0.001	60637.3	67222.5
TRUE	Plasma489		C13 H25 N O3	Full match	No results	No results	No results		243.183	7.769	ddMS2 for preferred ion	677975	691186	659300	699765	822559	820314	884325	812898	938291	144267	107786	120625	109871	107668	128807	25538.8	93789.9	125707	98038.7	101663	87382.4	92330.6	71683.9	102751	100257	104246	100007	100705	122174	101146	103457	22237.6	98752.1	90696.2	159192	105520	120041	105571
TRUE	Plasma490		C15 H33 N O	Full match	No results	No results	No results		243.256	8.549	ddMS2 for preferred ion	60654.1	62007.5	74945.9	62632.3	56466.9	20636.9	52557.3	57226.3	30550.1	56975.4	64230.9	60350.3	56919.8	51663.8	53227.3	66761.5	54048.1	59221.3	51232.9	59929.2	61510.1	50281.6	53701.6	58411.4	58336.9	30202.2	53241.1	59459.8	61282.8	58658.3	61738.7	61154.7	62570.1	53540.2	46337.6	61393.2	51963.3	59174.8
TRUE	Plasma491		C11 H17 O2 P S	Full match	No results	No results	No results		244.069	1.238	No MS2	21203.8	0.001	13875.7	14385.4	7729.13	18972.5	10742.6	15927	11950.2	18415.5	22232.7	26594.7	6726.56	26438	5019	0.001	19779.2	20116.5	11693.4	12844.2	29512.6	20046.9	43120.8	15262.7	16558.8	17741.6	16447.2	16588.5	10216.7	14909	13144.6	5569.05	17475.4	17297.2	33861.4	19401.6	17055.1	10175.9
TRUE	Plasma492		C14 H31 N O2	Full match	No results	No results	No results		245.235	7.386	ddMS2 for preferred ion	69101.4	69109.3	89887.4	65456.5	69448	64603.1	66765.4	69142.4	63606.4	79657.5	77928.9	71626	70410.3	66429.9	164476	65848.5	48463.5	69104.3	50172.4	57833.4	69595.6	74445	59216.8	82308.2	71267.6	78064	64642.3	58194.6	67702	87905.2	65292.5	72084.7	77211.7	61258.9	93342.2	61947.2	86034.6	77592.9
TRUE	Plasma493		C4 H11 N10 O P	Full match	No results	No results	No results		246.085	0.896	No MS2	88558.5	71667.5	88252.6	99877.7	98354.2	93291.7	81981	68604.3	87872.9	56754.3	65789.8	71813.1	111526	76442.3	86696.7	66056.6	90594.8	80377.7	120416	65841.9	75968.9	76902.2	72445.3	91960.3	56360.5	101887	95015.8	80453.8	93054.2	65957.9	52531.4	65462.4	77572.3	101213	78126	85782.3	68139.7	102489
TRUE	Plasma494		C10 H18 N2 O5	Full match	No results	No results	No results		246.121	2.005	ddMS2 for preferred ion	13895.7	16037.3	18135.2	18206.3	17402.2	20533.6	21036.2	20311.7	16716.5	11591.3	17075.3	16492.3	18551.8	25533	0.001	11421.9	0.001	11605.2	0.001	0.001	21860.9	28636.5	19422.2	16326.9	27303.5	7478.63	13947	17487.1	12297.3	16800.8	13969.3	10705.2	0.001	13161.7	26196.5	14554.1	15170.8	17887.6
TRUE	Plasma495		C2 H N6 O3 P3	Full match	No results	No results	No results		249.931	0.669	ddMS2 for preferred ion	123586	90764.4	124850	104619	103862	131669	123636	105684	124785	120594	112194	134567	96672.1	126655	135497	129821	132754	105271	113892	96849.9	116138	125735	83398.9	102822	114797	104040	98084.5	103459	118409	103016	104188	105336	85197.9	113468	96133.9	100714	117127	113065
TRUE	Plasma496			No results	No results	No results	No results		253.816	0.791	No MS2	157929	153692	169145	189518	159971	205334	228586	206858	232316	280401	140049	193622	90302.9	188940	173506	232897	159697	225163	154579	196230	211210	190491	205555	194309	244582	231417	206843	245020	224068	137625	181326	197866	252184	221849	259241	214013	217131	214886
TRUE	Plasma497		C3 H4 N3 O5 P3	Full match	No results	No results	No results		254.937	0.667	ddMS2 for preferred ion	395448	308477	408016	417251	295896	354702	349517	341538	349855	366197	372785	336816	283947	378659	389744	330773	383629	286212	275263	351467	334056	362692	300970	344969	402003	352629	292819	347173	308545	332627	316617	315980	284178	386949	343925	389200	315191	299016
TRUE	Plasma498		C H N4 O4 P3 S	Full match	No results	No results	No results		257.892	0.755	ddMS2 for preferred ion	142484	138901	133110	138992	153641	147117	148534	157207	140680	102361	109537	120477	221300	102815	183527	139625	185007	130515	167810	150311	152563	120996	134488	157656	120446	130813	159261	125313	132678	149146	143527	141244	136493	153232	125838	142786	158565	133402
TRUE	Plasma499		C4 H6 N10 O4	Full match	No results	No results	No results		258.057	0.728	ddMS2 for preferred ion	9816.3	11373.8	9326.62	0.001	12556.1	0.001	13031.7	13990.3	11686.6	11942	14275.3	11078.4	11632.7	14841.9	7288.68	13728.4	12917	7182.79	0.001	0.001	0.001	13451	12012.7	15060	22017.2	10463.4	17232.8	10595.1	13367.9	16347.8	14423.4	14567.1	10971.5	13412.7	20582.4	11549.4	13465.1	15357.6
TRUE	Plasma500		C5 H9 Cl N2 O8	Full match	No results	No results	No results		260.004	0.809	No MS2	22283.3	27232.4	17566.6	22133.9	24376.1	31685.3	26906.8	27019.3	22756.3	25246.3	48991.3	20698.5	16699.7	18923.4	20408.2	30358.9	18698	20239.7	19425.9	28440.3	12935.8	27797.8	21935.1	25701.9	28071.3	26547.8	18194.5	31441.8	21695.5	22987.4	21850.7	16365.3	25228.4	20099.2	27187.9	18040.3	24820.8	29072.4
TRUE	Plasma501		C2 H2 Br Cl2 P S2	Full match	No results	No results	No results		269.79	0.789	No MS2	140702	116027	154348	142520	132956	151696	164052	160510	171235	179441	101901	141599	85527.6	117634	153705	132352	102725	144697	119714	149344	163942	146861	142622	122777	183071	166379	142423	175367	180311	101143	144144	142267	143350	170123	165544	169724	159832	176153
TRUE	Plasma502		C H N6 O7 P S	Full match	No results	No results	No results		271.937	0.719	No MS2	40067.8	26376.3	31368	36830.7	29091.1	33202	37751.1	36811.6	36501.7	38350.6	24812.3	33393.5	26127	37092	20857.6	35310.1	14338.1	37408.6	24678.2	38989.5	29086.2	30123	41513.4	35486.2	36436.5	32669.7	32287.6	41728.1	53593.8	31540.2	37370.5	32926.8	38728.4	42464.4	34559.2	34385.5	35898.8	42646.9
TRUE	Plasma503			No results	No results	No results	No results		272.332	0.878	No MS2	38280.1	17410.1	8806.92	16797.2	30462.4	20903.4	35012.4	34566	21573.1	24759.9	9596.08	26295	18905.6	8545.8	33483.6	12274.5	13310.1	11075.2	32478.8	15623.6	18373	21954.8	0.001	31391.6	26696.7	28157	21357.9	29900.3	14197.4	9913.72	23440.2	30720.6	19194.9	13655.6	17845.5	34777.7	16194.9	9535.14
TRUE	Plasma504		C16 H35 N O2	Full match	No results	No results	No results		273.266	8.118	ddMS2 for preferred ion	439622	416195	485941	397192	421186	406842	434469	417936	401353	496819	448081	426095	415424	407323	934512	439113	437353	439386	461043	411283	395356	556869	409450	557503	475874	446651	407097	379063	448279	684803	425358	491584	439368	423967	521215	444749	490614	460043
TRUE	Plasma505		C3 H O7 P3 S	Full match	No results	No results	No results		273.866	0.759	No MS2	12052.7	17984	12508	18431.9	12796.4	17388.8	13538.1	13433.8	12984.7	5755.91	8284.05	13317.3	33294.6	7949.87	20813	11467.6	28405.5	15019.4	17600.1	13280.4	13539.8	8930.45	9484.26	12751.4	9991.97	9689.68	15563	12482	12673.5	9619.75	19895	13262.5	10523.6	12824.3	9848.83	13517.3	15420.6	14642.2
TRUE	Plasma506		C6 H14 O12	Full match	No results	No results	No results		278.049	0.975	No MS2	51946.3	19392.3	30532.3	12594	8355.66	14049.6	23695.1	15069.1	16444.8	28696.3	23001.6	25407.6	0.001	46190.3	0.001	30978.3	16793.4	22565.4	0.001	7179.18	26347.4	19773.2	18614.9	21828.8	26324.7	13645.6	22594.4	21728.6	26284.5	0.001	21659.3	39872.6	26551.9	0.001	8053.55	20904.5	40757.8	16134.2
TRUE	Plasma507		C14 H31 O P S	Full match	No results	No results	No results		278.184	0.816	No MS2	25843.3	23948.2	24370	22863.6	25551.1	28127.9	24715.8	19342.2	25920	12584.8	14799.8	24842.4	23707.8	23597.9	31891.2	19313.8	15766.7	12113.9	24708.8	19047.5	27014.4	18760.6	0.001	15413	24119.4	21052.3	21693.1	34579.9	31911.4	13181.3	18121.3	18231.4	34697.8	58938.1	20943.1	19181.1	26648.9	22204.2
TRUE	Plasma508		C11 H11 Br N2 O2	Full match	No results	No results	No results		282	6.055	ddMS2 for preferred ion	9545	10452	9697.57	8484.81	18162.4	9158.64	9635.84	7136.71	9818.32	18085.3	8754.52	3557.35	8795.82	8789.37	5170.06	8198.04	0.001	5923.96	5472.35	0.001	12761.8	8562.13	0.001	5349.05	16642.4	10820.3	6048.74	5396.31	6134.13	9016.62	9418.74	4991.78	7978.91	16666.2	0.001	17623.7	0.001	0.001
TRUE	Plasma509			No results	No results	No results	No results		285.764	0.787	No MS2	62644	0.001	47534	0.001	55771	43074.3	63870.4	74509.3	56424	66944	24445.8	40737.7	34527.5	16319.6	68070.9	36073.8	0.001	48562.1	30500.5	64987.5	0.001	0.001	30146.3	53562.5	51328.7	53333.6	0.001	37968.8	0.001	22370.5	42190.8	49160	56927.4	64792.6	49845.8	68693.7	0.001	66173
TRUE	Plasma510		C8 H3 O6 P3	Full match	No results	No results	No results		287.914	0.718	ddMS2 for preferred ion	190901	172009	172594	186679	174094	208803	207277	198257	170006	197921	169069	185472	188534	167621	240013	188210	169165	157771	151591	174511	182484	164154	214969	205368	188122	167981	197864	202474	214212	164992	187461	155248	163962	164295	182519	143459	190748	169816
TRUE	Plasma511		C16 H35 N O3	Full match	No results	No results	No results		289.261	8.214	ddMS2 for preferred ion	67436.5	62506.8	72980.3	58208.4	61919	61834.6	67228.3	60351.5	55782.2	69665.5	81483	75881.9	71910.5	72490.8	70570.1	76665.1	75006.2	79091.2	77745.5	68618.4	71483.2	70477.8	73153.4	70172.2	66997.9	73124.3	75729.4	67219.5	75685.7	70284.2	84673.8	78095.5	70827.8	77658.2	67992.7	83676.5	74929.3	72578.7
TRUE	Plasma512		C7 H2 O11 S	Full match	No results	No results	No results		293.931	0.745	ddMS2 for preferred ion	151886	160260	167950	170286	174382	178178	166573	173822	155329	153509	163655	175789	123055	158283	162741	211272	217924	191195	190276	210185	183248	178897	206839	189391	184280	191084	179336	183220	185793	204022	158545	181532	210565	159071	215061	167190	216566	159120
TRUE	Plasma513		C16 H23 O P S	Full match	No results	No results	No results		294.121	5.237	No MS2	16823.3	15832.4	19390.1	18679.6	18716.6	16053.8	17463.2	20482.1	17704.8	18695.8	24810.6	15443.6	19597.9	27119.6	6698.86	14152.6	10317.8	18682.8	9162.99	8442.29	22414.6	22600.5	19309.9	17528.5	19074.3	15039.4	13294.3	15989.6	20731.4	14399.1	15661	15061.6	10796.1	20564.7	45760.4	17259.2	20924.6	11006.8
TRUE	Plasma514		C18 H39 N O2	Full match	No results	No results	No results		301.298	9.093	ddMS2 for preferred ion	40784.9	35684.7	43680.4	39330.4	35527	36077.1	26735.8	29189.4	29716.5	137747	79819.9	83626	109997	72088.8	120677	76067.5	61142.4	68311.1	134359	103629	49370.9	75669.5	81730.2	118241	102217	94416.1	96912.1	79971	87542.7	102996	95981	97241.7	63516.7	66954.9	121211	64106.7	80490.6	96403.8
TRUE	Plasma515		C15 H29 N O5	Full match	No results	No results	No results		303.204	6.149	ddMS2 for preferred ion	34615.6	32790.6	34680.8	31542.9	33126.8	33697.1	30244.2	33139.1	27567.6	15488.9	13921.8	32847.9	0.001	22420.6	20647.2	0.001	13211.6	11273.9	0.001	0.001	6849.13	32479.7	15677.3	12379.2	12686.7	28710.3	21202.8	29865.2	25651.3	0.001	0.001	0.001	0.001	13559.2	22294.2	14894.9	13434.1	4725.18
TRUE	Plasma516		C17 H37 N O3	Full match	No results	No results	No results		303.277	8.662	ddMS2 for preferred ion	27532.9	28139	33379.5	32944.8	28092.5	28894.5	28778.4	32880.4	22200.8	26354.5	21398.4	28612.4	26735.9	21453	31595.4	28518.9	30447.7	17578.8	23049.5	21068.3	18075.4	22183	29400.8	26118.2	34805.6	25240.6	29949.6	25399.5	20927.5	26169.6	29981.8	28426.3	22868.4	28718.9	22183.7	20470.4	29122.2	25464.1
TRUE	Plasma517		C3 H3 N2 O7 P3 S	Full match	No results	No results	No results		303.888	0.72	No MS2	39236.4	39310.8	46636.2	41170.8	39331.4	48241.3	44313.2	43681.7	42101.6	39694.7	30368.3	41887	61484.2	38259.1	72246.4	29345.6	47932.4	33629.2	41895.3	36241.5	31904	40120.5	49341.6	56404	49808.6	39480.9	41717.3	43329.6	49120.6	39330.5	50490.6	35037.5	35679.8	40284.4	32271.4	38359.8	55608.3	47634.3
TRUE	Plasma518		C4 H N4 O7 P3	Full match	No results	No results	No results		309.905	0.749	ddMS2 for preferred ion	120296	130647	142598	140964	141546	137109	138041	158433	128454	110565	122622	127424	153878	114051	157943	137419	180769	138004	164416	158586	145970	122766	158739	148927	120349	151511	141450	130759	127915	136743	139079	138876	143639	125912	129566	144274	158286	125356
TRUE	Plasma519		C H3 Br3 N2 O2	Full match	No results	No results	No results		311.775	0.787	No MS2	59320	35142.4	0.001	59610.9	59714.8	0.001	87977.1	74909	88714.2	102844	33548.4	61235.1	0.001	69014.6	0.001	73811.1	57714.2	74965.5	0.001	84516.5	65497.1	52624	93686.8	0.001	114883	82375.2	61195.9	75483.5	96011.5	49313.3	57207.3	74300.3	105084	90593.9	88658.5	79206.5	95623.9	42544.7
TRUE	Plasma520		C7 H13 N4 O6 P S	Full match	No results	No results	No results		312.028	0.728	No MS2	19184.5	15297.8	20412.4	0.001	14567	0.001	15701.7	14970.3	0.001	0.001	14356	0.001	9831.54	9252.11	0.001	13940.5	12896.1	0.001	10452.1	12059.4	17653.3	20408.3	0.001	13120	14715.3	7743.3	6295.22	15675.2	14389.8	23838.8	12532	16094.1	0.001	16754.9	12039.4	11170.6	18275.2	9434.66
TRUE	Plasma521		C17 H31 N O4	Full match	No results	No results	No results		313.225	7.504	ddMS2 for preferred ion	389724	382851	399379	371802	370557	385739	377143	353781	319181	161276	214050	282998	208624	342485	268934	133274	147245	199681	53728.3	19256.6	118420	198958	133384	218549	194325	216604	204915	273833	381236	178935	168892	153490	62899.2	484441	313882	146020	186477	173520
TRUE	Plasma522		C19 H41 N O2	Full match	No results	No results	No results		315.313	9.633	ddMS2 for preferred ion	74700.5	67607.7	67944.6	60107.6	45206	43382.1	75208.1	44279.6	56298.2	49654.7	49005.1	47918.3	51158.8	40619.6	35181	63268.4	38188.3	42633	71960.5	33704.7	27583.5	48230.5	38226.6	36864.8	32986.6	29680.5	35740.8	40085.3	53836.6	36184.2	33664.4	54136.6	35150.8	38900.4	53326.3	35707.4	34647.6	34098.9
TRUE	Plasma523		C2 H8 Cl2 N4 O10	Full match	No results	No results	No results		317.962	0.806	No MS2	74378.4	75643.2	47466.4	46760.4	45173.7	41111.5	80999.8	81951.1	75006.1	78730.9	139127	72795.2	24197.7	44926.3	76463.7	96754	59526.1	69569.9	87591.8	53586.2	34357.7	123161	44212.9	58556.9	99317.2	108756	68266.3	112261	54098.9	60519.3	69015.9	63071.3	54687.6	82870.6	112853	41105.9	76513.9	83892.7
TRUE	Plasma524		C6 H O10 P3	Full match	No results	No results	No results		325.879	0.754	No MS2	35289.8	34690.6	31216	34329	36092.4	33207.8	37168	34593.4	37774.8	24191.2	37804.7	34439.5	60244.3	29573.7	47321.5	27235.8	54116.2	40033.2	45009.9	43509.4	30982.3	30247	38553.8	46744.6	26348.6	35207.6	40573.3	31361.4	41286	33452.8	34345.5	32147.8	37555.7	39984.3	33779.3	47236.2	40631.4	33084.2
TRUE	Plasma525		C5 H14 N2 O14	Full match	No results	No results	No results		326.044	0.729	No MS2	19107.7	24881.8	25565.2	22696	26199.6	18784.1	20221.1	0.001	23116.3	26525.3	24977.5	21830.5	20294	21922.8	14100.8	26787.3	25755.3	16514.4	18173.2	35922.5	31095.8	23484.5	25901.5	21046.5	26938.2	19538	30243.7	21599.1	0.001	37168.9	22659.5	20977.1	27353.7	25846.9	21855.5	19353.2	20455.9	23339.1
TRUE	Plasma526		C H2 Br2 Cl N2 P3	Full match	No results	No results	No results		327.749	0.787	No MS2	60909	51273.5	77517.7	61167.7	67662.8	75005.7	90480.2	86851.6	84698.4	78613.9	37733.7	73276.2	38675.9	70662	87578.1	0.001	0.001	80000.3	48031.5	44835.3	73782.4	67658.2	81929.1	46141.7	103496	90884.7	75137	85165	87129.4	43847.5	82133.8	61446.6	0.001	83816.8	96393.1	93036.1	81952.1	82623.8
TRUE	Plasma527		C20 H43 N O2	Full match	No results	No results	No results		329.329	10.274	ddMS2 for preferred ion	0.001	0.001	0.001	0.001	0.001	0.001	0.001	0.001	0.001	281940	116913	124112	194890	138213	171145	154059	81814.8	150336	313175	285428	55309.1	144794	164901	108853	248598	118596	175827	149558	140254	143611	149624	136470	84664	77957.3	228450	73001.7	84255.5	141794
TRUE	Plasma528		C17 H33 N O5	Full match	No results	No results	No results		331.236	7.044	ddMS2 for preferred ion	31178.1	22849.9	29650.8	30332.8	24743.4	25621.1	27884.8	29098.5	26016.2	10596.9	11609.1	21969.8	6087.33	17358.3	13690.9	0.001	9493.07	11921.4	0.001	0.001	0.001	17473.3	7441.75	0.001	14719.3	20931	12560.9	20658.3	22219.6	0.001	0.001	0.001	0.001	12610.3	15216.7	11687.7	11245	0.001
TRUE	Plasma529		C4 H7 Cl N6 O4 S3	Invalid mass	No results	No results	No results		333.936	0.807	No MS2	10827.6	12120.1	9123.39	13848.4	12831.7	11318.6	14731.5	19754.4	23578.9	0.001	0.001	8286.99	9626.85	15579.2	8180.73	8894.78	7891.58	6598.29	8192.61	11262.2	0.001	13110.2	7327.86	15694.9	11020.3	13021.6	11498.4	17008.4	9816.38	10027.2	10478.5	0.001	0.001	21943.4	11406.5	7457.52	9164.83	0.001
TRUE	Plasma530			No results	No results	No results	No results		334.005	8.833	ddMS2 for other ion	0.001	0.001	0.001	0.001	0.001	0.001	0.001	0.001	0.001	24215.8	59949.2	0.001	52727.3	69513.3	30429.8	58877.9	8090.91	57076.2	53027.4	41662.6	15959.4	9097.26	48761.5	61406.8	21671.7	47475.6	70886.6	62041.2	71207.2	27663.9	32314.5	44899.2	74983.9	65867.5	22186.4	71789.1	75111.4	73052.2
TRUE	Plasma531		C18 H25 Cl N2 O2	Full match	No results	No results	No results		336.159	15.921	ddMS2 for preferred ion	171818	163812	286735	93988.5	84516.8	96862.9	38820.1	72018.5	74685.4	140705	58657.4	135378	133890	127527	141352	89322.8	56353.6	49145.1	36985.4	0.001	31547.8	83118.1	17507.6	89049.6	50862.1	91607	93094.7	57752.6	83982.4	35062.7	85404.2	54110.2	59959.5	74524	41496.7	90596.1	63278.1	67893
TRUE	Plasma532		C5 H6 Cl O13 P	Full match	No results	No results	No results		339.924	0.72	No MS2	0.001	19281.1	19015.5	15715.6	14891.2	21608.1	25442.6	18271.8	0.001	17554	24116.1	16237.3	15734.6	15013	0.001	21931.9	0.001	24212.1	20759.9	17935.1	14818.4	11311.9	16365.1	21524.3	25777	16990.7	16559.4	19183.2	29931.1	16304.8	19418.3	16269.2	23368.4	23967.1	18419.8	15870.1	27900.4	20094.9
TRUE	Plasma533		C19 H35 N O4	Full match	No results	No results	No results		341.256	8.181	ddMS2 for preferred ion	71365.6	80988.7	72916.3	87889.6	107028	71719.7	96888.1	84364.5	93348.9	77624.6	45981.1	78704.8	28429.9	79049.7	102303	12897.6	38999.8	60637.6	0.001	34973.8	8943.34	26764.9	13482.2	39968.2	44944.9	87943.1	34224.9	77600.1	135859	11804.7	69208.4	110010	75128	324920	68347.5	73761.4	46469	82801.2
TRUE	Plasma534		C19 H37 N O4	Full match	No results	No results	No results		343.272	8.648	ddMS2 for preferred ion	69458.9	74965	73139.3	78205.8	75141.6	73392.4	74067	68870.1	68701.6	35774.8	31743.3	44171.6	0.001	44558.6	41947.9	0.001	21485.6	19231.3	0.001	0.001	14265.1	23125.7	0.001	29990	33540.1	46913.7	0.001	20908	46845.9	0.001	19571.9	24681.9	0.001	783028	0.001	33589.1	14318.8	19957.1
TRUE	Plasma535		C3 H10 N9 O5 P3	Full match	No results	No results	No results		345.002	0.094	ddMS2 for preferred ion	19445.9	47528.3	7853.9	52925.1	70588.7	57752.3	59903.8	58154.1	112344	86278.3	37084.2	47454.2	42726.5	42222.2	47365.2	49898	13799.6	81228.5	64061.4	54787.8	43429.4	105714	62629.5	36881.2	49388.6	97745.3	55895.9	50076.5	72162.1	74434.3	46999.2	59841.4	69690.9	36349	50839.4	41510.5	47957.8	127602
TRUE	Plasma536		C2 H N6 O9 P3	Full match	No results	No results	No results		345.901	0.665	No MS2	131980	75443.1	91505.6	82187.8	140260	71452.1	145702	82283.6	103251	121564	121004	58692.4	66468.9	159726	135803	138537	45327	64374.5	115496	75452.9	77172.1	63811.1	143695	54584.1	172572	153359	103307	76643.4	68577.8	121827	152155	82434.6	73513.3	62253.5	125266	151049	127197	68651
TRUE	Plasma537		C3 H7 N2 O10 P3 S	Full match	No results	No results	No results		355.902	0.721	ddMS2 for preferred ion	72122.8	66515	67101	75772	77209.5	75185.2	68606.7	69345.2	67912.8	76003	58789.5	78209.6	61495.7	62654.2	95483	62172	66983.1	65906.3	55086.8	71216	64533.3	68270.5	76413.1	62303	71940.9	63381.6	71292.8	82754.4	86139	69217.1	82356.7	59585.9	66785.6	66202.6	74295.3	73240.2	82872.2	62179.9
TRUE	Plasma538		C22 H47 N O2	Full match	No results	No results	No results		357.36	11.55	ddMS2 for preferred ion	0.001	0.001	0.001	0.001	0.001	0.001	0.001	0.001	0.001	113976	87126	96204.1	188398	131529	121146	126518	69914.6	141191	222976	235378	34366.8	191542	138016	49960.1	170656	77197.9	104579	107009	76473.4	79604.6	83663.2	119866	58805.1	64981.5	161186	44833.5	37749.2	91463.6
TRUE	Plasma539			No results	No results	No results	No results		361.878	0.669	ddMS2 for preferred ion	121028	256110	250640	114762	126214	273361	96716	231088	209102	130143	106701	113130	216533	132515	133593	89554.8	137800	195292	91970.2	222515	111553	245793	104516	222750	145934	233486	106750	104503	113397	221543	201828	216979	177848	101474	198641	95907.2	217465	95947.2
TRUE	Plasma540		C5 H4 N2 O13 P2	Full match	No results	No results	No results		361.919	0.745	ddMS2 for preferred ion	343172	362958	359120	361275	378877	364010	353455	358680	332762	338604	361885	388390	264879	334081	340377	444849	457494	424841	429020	426983	383264	385907	476570	418946	368331	383871	395081	363023	365998	395043	348962	388388	425626	331585	440610	345388	435049	334545
TRUE	Plasma541		C4 H12 N5 O9 P3	Full match	No results	No results	No results		366.984	1.041	ddMS2 for preferred ion	100931	114624	116249	76370.3	118006	123927	105146	60108.6	93023.5	119779	47070.1	74440.7	88413.8	133092	75600.6	90477.1	88646.7	101576	97526.1	107164	73245.1	94383.3	68925.3	0.001	113524	116365	98868	88970	113085	66943.5	84975.8	134192	102954	92547.6	67839.9	91927.7	87400.3	127977
TRUE	Plasma542		C21 H37 N O4	Full match	No results	No results	No results		367.272	8.594	ddMS2 for preferred ion	87829.1	81805.2	86706.9	99181.3	98667.4	97358	107006	99145	90779.5	35980.7	55541.2	64599	44274.2	78631.1	65318.6	30004.2	28270.4	40779.5	0.001	0.001	0.001	58967.5	25124.9	64218.4	45277.2	65568.7	22302.8	51265.4	70602.2	0.001	19094.3	65922.5	0.001	481321	23738.3	34402	18373.1	74089.1
TRUE	Plasma543		C6 H14 N2 O12 P2	Full match	No results	No results	No results		368.002	0.845	No MS2	56303.1	41572.1	45804.6	27027.7	20043.6	43080.6	22186.2	51522.5	38975	36904.2	35977.8	28712.7	62114	0.001	52103.9	17972.9	18489.9	48312.7	17363	39007.8	20254.3	35191	0.001	29757.7	75598.7	50986.8	33824.2	42865.3	29910.6	35270.6	46678.3	39862.6	14468.1	50251.2	14680.6	40077.6	10589	25393.8
TRUE	Plasma544		C21 H39 N O4	Full match	No results	No results	No results		369.288	9.137	ddMS2 for preferred ion	103085	101353	103400	107459	116053	106456	107164	104709	100663	64020.9	54391.2	73842.8	40543.3	82163.6	86685.8	28070	38523.2	39688.8	0.001	0.001	0.001	46147.9	22947.3	74448	69104.8	93995.3	33432.2	54181.2	93003.8	0.001	48692.5	76269.2	60631.8	700252	32834	78955.5	38379.8	110165
TRUE	Plasma545		C5 H3 Cl2 N8 P S3	Full match	No results	No results	No results		371.876	0.722	No MS2	21689.5	19591.9	18888	0.001	22339.6	20295.5	18202.8	19306	17427.2	21720	14107.6	20741.4	21573.4	12069.3	35307.9	14755.7	18238.9	25460.9	17587.5	21234.7	18281.6	18998	19370.8	18971.2	20217.8	24940.6	21862.5	17406	21295.4	20023.1	25983.5	15394.7	16414.2	22758.4	16734.8	0.001	18156.1	0.001
TRUE	Plasma546		C9 H6 N6 O11	Full match	No results	No results	No results		374.01	0.84	ddMS2 for preferred ion	356385	228795	301744	311821	0.001	155333	0.001	165667	0.001	253617	278080	297639	399065	350386	157298	136783	134733	218145	186764	219411	187903	107434	109870	288921	285239	222921	213259	199811	343569	195928	276268	185473	173728	145260	0.001	168611	237283	222674
TRUE	Plasma547		C21 H33 N3 O3	Full match	No results	No results	No results		375.252	9.879	ddMS2 for preferred ion	1.31168e+06	1.16892e+06	1.29291e+06	1.17601e+06	1.19947e+06	1.00695e+06	1.14182e+06	1.08958e+06	1.06932e+06	1.12213e+06	953664	1.06357e+06	835609	721195	565094	1.22319e+06	732125	731138	928333	519174	545348	479208	645698	651341	1.58722e+06	652060	666350	623732	1.49921e+06	931917	1.13561e+06	720913	1.33863e+06	721040	830967	515334	667500	566048
TRUE	Plasma548		C10 H16 Br Cl O2 P2 S	Full match	No results	No results	No results		375.921	0.807	No MS2	30238.4	21943.7	40423.2	14218.1	28037.1	21359.8	51103	45247.3	31382.5	53807	54966.9	19910.3	26731.8	43390.2	37989.6	25948.4	20608	28755.1	20211.9	37521.1	33432.2	41656.4	27126.7	61264.1	33390.5	64614	20568.5	38456.6	26049.9	17361.4	40250.6	16992.8	53826.2	50903.3	63044.1	38921.1	24207.4	46586.1
TRUE	Plasma549		C9 H4 N2 O7 P2 S2	Full match	No results	No results	No results		377.893	0.748	ddMS2 for preferred ion	197168	206490	219866	201510	225806	215831	209001	216424	185409	164313	188997	225028	213210	182866	239739	227962	290970	238841	278932	241541	215532	194007	241580	238225	181997	223775	233849	225623	206110	213642	208725	210058	237677	187818	221269	209779	246874	192856
TRUE	Plasma550		C3 H6 Cl O14 P3	Full match	No results	No results	No results		393.867	0.752	No MS2	50708.4	52027	49269.1	47721	72400.5	64514.8	48429.5	51329.7	49546.9	29872.3	39456.3	57714.2	83623.3	33434.2	64546.4	32949.3	75672.3	55329.2	74582	61715	51292.4	50436.8	59247.8	50790.6	43364.6	58065.2	63737.8	45124.9	48933.7	56514	59535.7	56078.4	52086.6	48166.4	48940.5	56207.5	58216.8	50996.6
TRUE	Plasma551		C12 H11 Cl N6 O5 P2	Full match	No results	No results	No results		415.995	0.832	ddMS2 for preferred ion	199028	127671	242230	156544	184913	156562	189026	177729	199606	165329	226274	138405	129085	412668	175937	205616	135655	250761	113382	170308	137916	231668	158034	205823	256598	162606	204543	279714	238430	175713	213880	205626	243792	192401	197183	232638	172128	140487
TRUE	Plasma552		C23 H40 N4 O3	Full match	No results	No results	No results		420.31	9.876	ddMS2 for preferred ion	95743.6	99817.5	98600.5	136288	162613	156673	163620	146526	179620	95021	88397.8	105327	82563.4	79907.7	65203.8	148285	83384.4	89730.9	112170	69248.2	75549.2	63737.1	76926.4	82777.2	187748	88748.6	97207.7	75107.1	220200	132971	153556	98914.7	192755	105406	121019	76609.3	101302	76583.8
TRUE	Plasma553		C25 H45 N O4	Full match	No results	No results	No results		423.335	10.505	ddMS2 for preferred ion	329101	286224	312915	297377	314826	274470	313523	294731	285510	159138	173135	169870	191445	253448	179178	129214	92983.6	121990	152219	55829.7	164139	241102	101959	184814	237458	306345	197777	214038	243662	137378	271423	155738	135179	585123	64735.4	209993	124911	106418
TRUE	Plasma554		C9 H N2 O14 P S	Full match	No results	No results	No results		423.889	0.722	ddMS2 for preferred ion	54617.2	53092.3	58494.5	60689.7	53428.9	50768.8	62612.9	58302.9	62338	63840.7	61236.6	56566.7	43162.9	60807.4	84032.5	64229.4	65591.4	61501.6	54085.5	49507.4	68901.5	64462.9	60659.1	66135.5	61800.3	50441.6	73252.9	81409.2	65815.4	54512.5	60095.9	56555.4	56620.2	56287.8	70515.6	57299.5	60549.9	54255.2
TRUE	Plasma555		C26 H43 N5	Full match	No results	No results	No results		425.35	11.279	ddMS2 for preferred ion	223885	216308	203148	180389	266859	206358	208254	179539	184789	141361	104084	161515	115081	193479	230440	103607	88696.7	105140	94811.3	53910.6	80429.5	155723	56569	158383	199596	301785	129078	139383	245371	67114.1	193501	134348	229003	316759	84649	170540	114842	105995
TRUE	Plasma556		C12 H16 N2 O11 P2	Full match	No results	No results	No results		426.024	0.756	No MS2	20916.5	22447.6	91016.4	94782.3	68138.6	72356.7	66258.1	71739.7	40211.6	20985.6	93038.7	0.001	122872	30086	69405.1	11914.9	0.001	15629.5	0.001	88020.1	80602.2	28214	0.001	35049.8	27822.4	18374	0.001	78413.5	65684	54329	94714.6	0.001	42107.2	16973.1	72356.3	71694.1	0.001	87759.7
TRUE	Plasma557		C25 H49 N O4	Full match	No results	No results	No results		427.366	12.204	ddMS2 for preferred ion	50848.6	44124.9	38363.2	49958.9	45303.1	52340	49797.4	42733.4	41522.5	34907.6	38642.9	31590.1	32190.9	47705.1	40944.6	30174	25789.9	18577.5	0.001	0.001	34235.2	63996.4	0.001	30866.6	56401	52138.3	27811.8	36603	43068.4	17270.5	42067	23397	14341.8	101276	0.001	46774.4	28603.8	17180.6
TRUE	Plasma558		C8 H2 N2 O17 S	Full match	No results	No results	No results		429.906	0.744	ddMS2 for preferred ion	293312	307927	324368	308494	335999	300311	294482	314930	263033	287374	293905	353989	214157	274706	272397	399185	382836	347568	380943	371975	350939	332088	433109	365236	297446	323267	336088	333299	333473	344707	268357	335227	373432	280712	388618	297611	388137	287056
TRUE	Plasma559		C11 H13 Cl N2 O10 S2	Full match	No results	No results	No results		431.969	0.83	ddMS2 for preferred ion	124111	125454	145396	77633.4	106661	64518.6	104863	106492	159133	166845	121383	99599.5	89457.6	157636	55658.7	66960.2	26857.2	77269.1	44178.9	102884	109258	83430.1	37628.1	76239.2	121082	82931	54786.1	95924.4	79037.2	75706.3	111159	93522.6	106011	134050	93727.1	99422.4	74884.7	101784
TRUE	Plasma560		C8 H7 Br2 N6 O4 P	Full match	No results	No results	No results		439.863	0.722	No MS2	21672.9	15417.4	0.001	21221	25103.6	17420.5	0.001	19574.6	20295.6	20927.5	21103.3	16660	16721.1	16747.9	36620.3	16905.8	17535.3	23066.6	19742.4	19622	18770.3	19878	19268.4	17386	26363.7	25782.5	22003.2	20799	24726.5	27545.5	21120.3	20378.4	19773.5	16053.2	18856	17100.8	24727	29057.2
TRUE	Plasma561		C9 H N6 O8 P3 S	Full match	No results	No results	No results		445.88	0.748	ddMS2 for preferred ion	166134	179518	179423	166111	186527	190526	159336	178059	159774	117807	149417	182509	179476	145226	185127	190809	243575	193119	232918	206047	188728	175228	203781	195472	159997	183719	199827	172063	178690	180330	178321	182531	200145	172151	188366	168334	211804	156267
TRUE	Plasma562		C7 H N2 O16 P3	Full match	No results	No results	No results		461.854	0.751	No MS2	45003.2	48680.3	43317.6	41340	50061.8	49833	37532.4	51797.8	38140.9	24191.2	34293.5	42402.7	71779.1	30198.9	55795.5	38660	73369.9	43993.5	69098	53793.5	46009.7	34916.2	46185.7	49109.2	32068.3	49043.2	58024.3	32476.2	42105.2	42120.4	43477.5	40555.5	57568.1	40666.1	47355.6	45662.7	49164.2	45493.6
TRUE	Plasma563		C27 H46 N O P S	Invalid mass	No results	No results	No results		463.306	12.193	No MS2	26904.3	26417.5	27599.5	29884.4	62650.2	24770.2	21544.9	58696	20841.1	23247.7	26429.8	23037.1	20993.9	17101.8	29877.1	14057.5	0.001	0.001	13242.2	0.001	0.001	35216.3	0.001	0.001	24883.9	0.001	38313	17976.3	36322.2	0.001	32116.4	0.001	0.001	0.001	0.001	27106.4	26752.5	26510.3
TRUE	Plasma564		C23 H48 N O6 P	Full match	No results	No results	No results		465.322	13.641	ddMS2 for preferred ion	61691.5	71682.5	79783.7	70673.2	59439	72502	66925.3	61975.5	67210.5	100731	82640	69656.6	71681.2	79404.8	77110.8	81730.8	76701.3	52706.5	89544	31016.4	62276.3	212569	75407	36212.9	137780	50906.1	60216.6	58654.3	75420.4	39000	111068	53541.8	23599.6	77823.9	18152.3	70387.7	61880.8	42925.7
TRUE	Plasma565			No results	No results	No results	No results		476.096	1.458	No MS2	11326.7	9281	7329.04	10186.8	5545.62	10677.6	8666.41	9739.15	10308.7	9728.51	15239.9	7340.24	13749.2	5589.89	0.001	0.001	0.001	0.001	5444.19	16716.3	0.001	6881.68	5847.88	8281.21	14190.3	6453.39	12272.9	4666.53	0.001	8820.04	10610.8	5678.75	0.001	7692.23	0.001	9873.35	15329.1	5283.98
TRUE	Plasma566		C23 H46 N O7 P	Full match	No results	No results	No results		479.301	11.688	ddMS2 for preferred ion	255400	258135	247570	244638	268545	258400	246330	224895	221622	573966	276862	212293	189645	275973	128622	130665	267076	154052	252780	341450	267820	233514	271673	114920	546849	185009	136551	312240	333939	174547	286992	260279	264726	378161	123880	262637	259894	263488
TRUE	Plasma567		C24 H50 N O6 P	Full match	No results	No results	No results		479.337	11.798	ddMS2 for preferred ion	371756	346549	378542	373928	372182	378535	361085	302624	310955	544462	380188	353128	350773	373217	348227	289414	275975	193405	364813	221925	271263	396582	352879	149514	357592	397119	290881	320330	385130	291961	393315	262976	171373	459342	120302	390143	195747	202878
TRUE	Plasma568		C8 H15 Br Cl2 N4 O5 S3	Full match	No results	No results	No results		491.877	0.722	No MS2	36362.5	35766.4	38059	35717.6	38679.3	38623.2	47644.6	45835.6	39941.7	55782.5	35642.1	41345.5	34548.4	42760.7	55183.1	42934.2	41764.7	42015.5	36787	39490.3	39358	36671.1	46164	40354.8	41141.5	67220.9	41879.9	40951.7	53635.2	39493	32576.9	28346.3	37983.9	37980.9	40050.5	34034.7	41447.2	39967
TRUE	Plasma569		C8 H9 N2 O15 P3 S	Full match	No results	No results	No results		497.894	0.745	ddMS2 for preferred ion	180588	175456	161221	185894	192215	175306	176165	178548	160588	156773	175981	199877	121562	160776	167355	238630	235111	204475	231147	221346	204550	188415	255130	214174	172937	188717	200589	190632	189712	219108	167561	198404	234448	165893	246248	180619	219008	179818
TRUE	Plasma570		C26 H52 N O6 P	Full match	No results	No results	No results		505.353	12.26	No MS2	29969	30071	33971	33842.5	20515.6	34122.9	38078.2	18395.8	24358.1	43122.5	25797.2	36226.9	30091.4	29106.6	19756.6	17531.7	24036.5	0.001	22224.8	7833.26	0.001	32851.4	20154.4	0.001	24816.2	33490.8	0.001	34965.5	52866.2	0.001	28457	25959.5	0.001	46185.4	0.001	41976.4	0.001	0.001
TRUE	Plasma571		C26 H54 N O6 P	Full match	No results	No results	No results		507.369	13.719	ddMS2 for preferred ion	40989.6	41628.9	43365.1	33829.5	31411.2	34643.2	32631.7	33344.4	34192.1	62325.3	31802.4	44192.9	48327.3	42724.4	40178.3	25075.7	30967.2	10989.3	37410.6	0.001	19558.4	60719.6	28238.5	0.001	49072.1	28269.2	35606.6	37540.3	40234.2	19566.1	34006.9	24081.6	0.001	38487.9	0.001	27993.4	16961.3	24763.4
TRUE	Plasma572		C32 H65 N O3	Full match	No results	No results	No results		511.496	15.257	ddMS2 for preferred ion	0.001	0.001	0.001	0.001	0.001	0.001	0.001	0.001	0.001	35572.1	57960.8	34884.9	51222.6	56363.8	43784.1	52043	45151.9	65828.5	63060.3	61453.5	33270.6	70761.3	42943.5	38160.6	51875.6	30765.5	44112.9	35283.7	31631.4	33821.5	43837.6	45315.5	41221.3	0.001	51177.5	44431.2	24055.3	33546.1
TRUE	Plasma573		C11 H5 N2 O14 P3 S	Full match	No results	No results	No results		513.868	0.748	ddMS2 for preferred ion	88520.7	97180.5	85484.3	97644.1	91395.4	104488	90192.8	95696.3	84761.4	71049.3	80507.4	106576	88742.8	86157.5	106985	92348.6	149324	96671.6	144520	108207	94182.3	89741.9	121029	104422	76661.1	117084	100907	94404.7	90878.1	104825	87777.8	102022	105816	84576.5	127098	91097	104531	84219.9
TRUE	Plasma574		C12 H4 O16 P2 S2	Full match	No results	No results	No results		529.842	0.751	No MS2	20217.4	26384.8	22627.4	22387.4	29175.1	23464.7	26719.2	23225.6	22285.8	17496	17231.4	29554.1	37331.5	17540.8	33731.7	24593.7	44744.8	25788.4	38549.1	27391.1	26668.4	22902.6	26596.9	30347	17681.8	24783	32156.4	24188.4	20370.1	29277.2	23798.8	33583.9	26849.5	23780	25822.6	26604.6	36692.4	25500
TRUE	Plasma575			No results	No results	No results	No results		533.288	11.316	No MS2	41186.8	15978.7	42992.8	31350.8	42906.4	57481	0.001	21502.7	0.001	0.001	37786.8	39902.4	42924.3	7109.42	22697	25056.1	18244.1	45091.8	48786.6	14707	48454.7	52461.2	0.001	44981.6	54835	54804.7	39428.1	45227.6	0.001	51138.3	1956.67	30552.3	52442.6	22965.6	49227.3	0.001	19617.6	62627.1
TRUE	Plasma576			No results	No results	No results	No results		538.1	0.838	No MS2	13173.9	14248.4	19085	19727.5	22976.9	10874.7	24247.8	16616.9	18520	18809.9	34713.4	11950	0.001	12729.6	8757.36	19619.2	9408.28	11858.8	8167.22	22132.5	13983.1	19417.2	10805.5	21411.8	27541.4	25643	12593.3	28156.7	19125.2	9462.28	20608.8	21242.9	9650.43	15488.1	26220	17395.6	0.001	21983.5
TRUE	Plasma577		C30 H65 N7 O	Full match	No results	No results	No results		539.527	16.012	ddMS2 for preferred ion	0.001	0.001	0.001	0.001	0.001	0.001	0.001	0.001	0.001	50063	72828.2	36147.1	73687.9	66082.4	55187.6	52192.3	42950.6	61190	117080	69960.5	12005.5	64990.8	56409.4	36687.5	69673.5	42537.8	62943.7	44790.7	44380.1	38088.3	62639.6	36000.9	45390.3	29778.7	69560.5	38117.6	24858.1	45872.5
TRUE	Plasma578		C16 H41 N9 O12	Full match	No results	No results	No results		551.289	11.282	ddMS2 for other ion	367923	340347	353391	334958	374177	282823	330096	248596	270104	410492	360920	353758	340751	321381	289589	296675	266633	318638	258673	292808	311860	354011	265629	266032	462857	329107	345354	282428	378554	305467	392656	305955	226922	386621	199344	354390	231698	191730
TRUE	Plasma579		C32 H29 Cl N3 O2 P	Full match	No results	No results	No results		553.169	16.846	ddMS2 for preferred ion	116372	106722	95976.6	62591.7	89354.9	92883.1	86777.7	123996	109223	58995.5	33116.2	0.001	154647	0.001	29969.5	92846.9	18252.2	17036.5	0.001	34207.1	25627.8	133611	54007.6	24140.1	0.001	173009	78693.2	173881	27189	0.001	29981.5	174427	24310.9	29084.8	169226	36412.2	14005.9	53722.1
TRUE	Plasma580		C26 H45 N3 O6 P2	Full match	No results	No results	No results		557.279	10.721	ddMS2 for other ion	286683	259078	270347	256915	264548	200882	222236	190882	196822	255018	281409	223235	294486	193395	136448	144884	182256	133418	272019	108782	166285	263955	196102	107447	225060	148940	263020	174168	240274	218725	209845	225527	74209.3	252474	94859	198390	146371	125128
TRUE	Plasma581		C28 H42 N5 O5 P	Full match	No results	No results	No results		559.294	11.759	ddMS2 for other ion	80434.6	73238.2	71629.4	72224.3	59321.5	48241.9	41848.1	19619.3	0.001	103687	73474.3	79430.1	80775.1	86133.3	44233.8	37275.1	46129.3	35472.2	0.001	66091.5	50662.9	55141.3	58050.9	34290.6	66663.7	57719	56609.3	46530.6	74193.7	62189.5	70280.7	46682.7	55326	63599.4	21441.6	78216.9	50935.7	47856.9
TRUE	Plasma582			No results	No results	No results	No results		559.864	0.724	No MS2	0.001	27237.3	32782.5	33450.5	41020	23719	28042.3	28130.4	27732.9	37951.9	24260.9	30171.9	22328.5	26374.3	40794.5	30167.4	23653.4	35779.9	28932.5	31086.9	36778.5	30468.6	37092.3	28508	28278.2	40315.9	29417.6	35746.5	36270.5	31115.2	29881.1	29530	32250.5	30811.9	36936	25460.8	25882.7	29079.3
TRUE	Plasma583		C13 H4 N4 O16 P2 S	Full match	No results	No results	No results		565.881	0.743	ddMS2 for preferred ion	141195	126818	133441	140817	138251	144237	138231	129706	120185	122535	132725	154318	94159	122359	111428	193531	185818	165456	185543	165396	161449	148011	203025	164597	134980	140474	152046	149773	144032	153784	120082	146141	184151	124880	173453	138523	181213	128963
TRUE	Plasma584			No results	No results	No results	No results		572.243	10.726	No MS2	52136.4	61046.1	59978.5	74676.3	74006.9	64208.3	84569.3	41711	69955.7	43954.4	57208.6	48914.6	69102.8	40934.5	22681.6	36116.6	46076.1	30181.8	74673	19235.9	47770.3	83897.6	43601.4	25139.5	69912.8	35056.4	73378.4	59268	56475.9	82303.1	56905	68340.7	9737.63	88294.7	20195.6	52662.2	29981.3	28505.6
TRUE	Plasma585		C37 H35 N O5	Full match	No results	No results	No results		573.251	10.726	ddMS2 for other ion	216749	212785	199264	113494	167945	131373	167143	209645	302379	194180	233578	100156	284699	85074.6	91933.6	67129.6	110941	45867.8	73912.7	64962.9	68734.3	77166.3	47079	40639.5	120279	125225	104293	62119.9	121316	72836.5	130360	106798	34707.8	167174	24310.8	105431	45135.1	55521.3
TRUE	Plasma586			No results	No results	No results	No results		574.259	11.763	No MS2	40537.5	67257.7	36540.9	45127.2	59568.3	34124.6	44302.1	24140.4	33607.3	55664.8	51358.7	49308.8	47328.6	46821.4	21008	0.001	44038.8	19143.4	0.001	47680.1	39396.7	35903	38974.1	0.001	71378.5	38723.4	0.001	21299.8	55823.4	38336	71727.6	44570.6	39476.1	48215.5	0.001	41074.4	0.001	0.001
TRUE	Plasma587		C19 H42 N7 O11 P	Full match	No results	No results	No results		575.267	11.762	ddMS2 for other ion	167651	134783	108168	0.001	107268	130249	74118	144561	197875	203168	144898	80677.5	197176	131609	65451.7	40627.7	38540.3	44827.2	0.001	103727	59575.8	0.001	45438.2	41273.9	190877	67774.9	49858.8	63714	172703	48415	81274.3	51741.1	11349.8	90069.2	31097.1	103882	45769.4	0.001
TRUE	Plasma588		C38 H43 N P2	Full match	No results	No results	No results		575.289	10.725	No MS2	49929.8	50288.8	41843.4	44547.9	44832.1	30606.5	29657.1	31313.5	18889.2	38288.6	62619.3	39317.4	52452.8	28425	19834.7	11257.3	27059	0.001	41329.9	0.001	27078.5	35633.3	22377.6	15623.7	43431.2	19754	39601.5	25614.1	49520.6	32445.9	44052.3	40005.5	0.001	36874.8	0.001	21794.6	0.001	0.001
TRUE	Plasma589		C20 H49 N8 O9 P	Full match	No results	No results	No results		576.338	11.281	ddMS2 for other ion	0.001	119307	132922	124833	131143	116146	129914	78689.6	85112.7	132534	116184	66760	100551	108796	79905.8	112462	96706.8	122201	84407.7	124158	120104	94640	98424.7	83758.1	104178	112528	115609	98146.9	133144	103904	104090	112764	76183.6	158389	70512.5	113338	79592.2	82707.1
TRUE	Plasma590		C23 H43 N7 O10	Full match	No results	No results	No results		577.305	11.759	ddMS2 for other ion	82730.2	79483.4	83478.7	78940	70719.6	47126.2	44110.2	31531	34355.5	129410	94697.9	84336.7	84031.2	76237	55569.2	48211.3	57463.5	46855.9	58796.9	71693.2	53381.5	56040.2	54196.2	37798.9	101038	49936.8	63099	60563.7	86695.3	55630.9	87789.6	62761	53437.6	82469.8	32257.4	74099.5	38739.6	57761.8
TRUE	Plasma591		C24 H41 N9 O4 P2	Invalid mass	No results	No results	No results		581.279	10.785	ddMS2 for other ion	84787.1	83042.8	91783.5	64485.8	67006.2	54304.2	66939.2	76494.8	47249.1	141698	49584.1	96488.1	73372.5	75572.5	68691.9	70683	86393.8	46039.3	85316.7	60269.1	56519	24186.2	95468.1	54608.1	97786	70713.9	46013.4	90851.5	94338.5	50073.4	94087.9	38687.9	46935.2	127838	0.001	94201.2	71764.6	58872.4
TRUE	Plasma592		C8 H4 N6 O17 P2 S2	Full match	No results	No results	No results		581.855	0.746	No MS2	61068.4	77774.6	62120.9	73772.7	79041.9	66520.4	62872.4	71176.3	62520.9	51320.1	52825.1	88565.4	58467.8	58737.3	87240.3	72328	110616	69112.1	97977.7	76677.8	75064.5	62842	87610	75470.8	67083.8	68874.8	82693	77199.2	69439	68872.7	65233.1	73044.4	80903	59987.2	85932.7	73435.1	90715.1	72947.4
TRUE	Plasma593			No results	No results	No results	No results		589.269	11.28	No MS2	72942.7	46822.8	48950.3	66031.8	61618.9	56214.6	72106.7	61952.4	50521.6	65153.5	59027.7	61915.9	55777	62738.7	44377	46189.4	45303.6	48382.5	40407.8	56451	56473.5	70623.1	59893.6	48500.1	104037	61430	72283.2	62534.3	59228.5	52809.4	64612.3	46909.3	28811.4	97895.8	32797.7	88114.8	43849.9	0.001
TRUE	Plasma594			No results	No results	No results	No results		589.269	10.997	No MS2	28504.1	21903.6	30395	19561.2	25331	27815.9	0.001	20197.5	23859.5	36795.6	23218	26669.2	31924.2	25541.1	0.001	15647.6	9942.23	0.001	12146.2	18824	21927.1	20453	0.001	15532.7	39142.7	23133	28193.4	0.001	25784.8	0.001	38206.4	25582.8	0.001	21339.1	0.001	0.001	0.001	0.001
TRUE	Plasma595		C21 H48 N6 O7 P2 S	Full match	No results	No results	No results		590.278	11.288	ddMS2 for other ion	287123	266891	214817	234641	240832	270255	357563	407163	520497	260894	255186	212745	284578	308151	169110	188991	133649	184071	141442	216828	215910	173997	124637	164139	375817	245786	209794	201155	256163	169333	314452	172518	128514	239340	114762	354346	130514	203897
TRUE	Plasma596		C43 H44 S	Full match	No results	No results	No results		592.316	11.285	No MS2	39158.3	37427.2	43825.6	49506	38600.4	29366.5	33452.5	23137.2	27876.2	41514.2	35798.4	24301.2	37703.3	28605.1	32971.7	48402.6	41300.4	33233.8	35224.9	32022.8	35221.7	27970.2	28520.9	31865.4	53318.5	29710.3	30627.2	34247.6	36204	23037.1	41072.9	32357.6	24337.6	40026.8	15608.9	38198.6	26112.1	17322
TRUE	Plasma597		C12 H4 N6 O11 P2 S4	Full match	No results	No results	No results		597.829	0.75	No MS2	20410.5	22195.9	21179	12490.4	21183.9	21444.8	20306.5	20668.1	18052.5	10790.3	15255.5	23467.1	24822.8	15681.8	25936.8	20197.5	32252.6	20183.4	35549	21404.4	16351.9	17278.1	27170.3	21266.2	14104.7	19943.2	28280.6	19534.9	19368.4	22262	22707.6	24878.1	21618.6	19532.3	23982.5	21279.9	25170.4	21291.2
TRUE	Plasma598		C34 H32 N8 O3	Full match	No results	No results	No results		600.258	6.421	ddMS2 for preferred ion	20210.8	24795.1	22498.1	22724	23486.3	25561.8	28514.1	24954.5	27863.6	36783.4	22369.7	27709.2	28383.4	52148.8	30420.5	40251.7	10385.4	12014	23969.7	14035.3	12342.7	30671.7	0.001	37965	14736.6	16707.9	33365.7	43728.6	20142.5	24160.2	31988.5	11864	30842	23845.3	15626.1	24488.9	0.001	12828.1
TRUE	Plasma599		C32 H48 Cl N4 O4 P	Full match	No results	No results	No results		618.309	13.128	ddMS2 for other ion	81636.3	113351	108021	67435.4	64723.1	127481	139433	153136	183910	103738	79763.9	87564.8	139619	105567	39132.8	50631.3	42144	36919.7	15815.7	30613	62786.1	92736.9	27896.8	47247.2	141586	34836.1	40729.2	54539.8	70455.4	47582.3	70017.6	70089.1	26283	88436.9	25248.9	119360	70601.9	75047.5
TRUE	Plasma600		C13 H14 Cl4 O16 P2	Full match	No results	No results	No results		627.851	0.723	No MS2	25772	24915	29100.3	24656.9	32385.2	23108.7	30750.4	29324.4	23146.7	32369.8	28082.2	27301	19865.3	24627.6	29313.9	29375.8	26431.9	29138.4	21228.6	24361.5	23340.6	27642.1	26667.5	24509.8	24001.2	32360.3	25144.7	30632.8	33546.3	24617.3	24239.1	26595.7	30458.3	0.001	29990	23035.9	24486.9	0.001
TRUE	Plasma601			No results	No results	No results	No results		633.869	0.742	ddMS2 for preferred ion	85639.5	93654.8	116972	104973	107247	111559	87791.4	100762	92443.1	97466.1	96077.6	123843	62458.1	91552	96265.3	133584	133770	119265	140970	129929	124194	116139	162687	116525	92335.1	105688	130181	115634	100109	118024	84202.7	125719	134141	94055.5	144618	97524.5	146195	92324.5
TRUE	Plasma602		C22 H53 Cl N8 O7 P2	Full match	No results	No results	No results		638.32	13.132	ddMS2 for other ion	107066	121030	150087	100091	59728.8	99291.7	61837.4	64012.7	83141.8	131928	135738	107219	118559	140973	0.001	57096.7	57833.5	78193.4	49603.6	43753.2	78118.3	106486	49569.5	52736.4	108722	47532.1	94763.7	61726.1	86385.3	73906.3	58844.7	62190.1	30894.1	82761.9	29592.1	0.001	44025.6	40216.3
TRUE	Plasma603		C16 H35 N6 O13 P3 S	Full match	No results	No results	No results		644.119	0.873	ddMS2 for preferred ion	137956	103314	124010	120783	141436	124630	138025	0.001	116596	83527.6	78916.8	107158	314204	92993.9	61469.8	95509.7	104927	81517.7	119942	105294	112853	120379	67041.9	177477	131867	101502	144233	100684	113669	93224.9	171267	79266.3	106058	139701	79187.7	127237	67692.1	118148
TRUE	Plasma604		C5 H13 N6 O17 P3 S4	Full match	No results	No results	No results		649.843	0.745	No MS2	59508	59275	51443.9	67845.9	58367.8	64296.7	62707.6	56469.9	53367.3	41828.8	46680.5	62451.5	60476.3	45825.7	62656.9	62773.4	89313.4	75957.2	91524.8	76008.4	73607.4	56018.7	83475.2	77224.8	57484.6	72057.7	71755.5	0.001	64411.6	0.001	56117.8	66445	59916.9	51061.1	0.001	67042.8	81072.7	57902.3
TRUE	Plasma605		C15 H9 O18 P3 S3	Full match	No results	No results	No results		665.817	0.748	No MS2	15352.5	22133.1	19350.8	19761.1	18784.1	21697.5	18569.3	22201	14747.1	0.001	14696.1	20427	22817.9	11921.4	22218.5	14005.9	32189.7	19831	43461.2	18959.6	21733.7	17646.8	22533.1	20608.3	0.001	18817	21039.9	14380	16161.8	18918.7	0.001	15824.2	22002.4	17253.9	16584.4	17770.8	17342.7	13681.1
TRUE	Plasma606		C17 H26 N10 O14 P2 S	Full match	No results	No results	No results		688.083	0.854	No MS2	26775.1	32386.1	32963.4	28413.7	62904.4	25025.7	15566.2	26666.5	25897.4	0.001	17370.8	23204.5	35106.4	50032.6	29354.1	20854.4	0.001	34264.6	0.001	24286.7	32673.6	0.001	22430.1	26351.1	37867	32599.6	0.001	43304.7	0.001	24142.5	25669.6	18600.7	35531.1	21279.1	17832.5	17626.9	0.001	30684.1
TRUE	Plasma607			No results	No results	No results	No results		701.856	0.74	ddMS2 for preferred ion	79619.7	73986.2	74157.7	82650	80020.4	0.001	80020.3	91288.9	77386.8	67136.6	0.001	107036	46121.4	63629.5	69689.6	119611	120755	0.001	112479	113335	102526	99091.4	147246	106576	75255.6	90199.3	96111.9	0.001	90648.3	97775.5	79738	99987.1	0.001	0.001	125578	77801.7	110624	81300.2
TRUE	Plasma608			No results	No results	No results	No results		733.804	0.746	No MS2	0.001	16163	0.001	18703.8	17909.8	20850.1	13963.1	17086.8	16693.6	0.001	12321.7	16346.4	22129.3	10667.9	20008.4	17163.6	33779	9980.17	34837.3	17549.8	15504.5	15263.5	18096.7	17830.3	13010.2	9490.32	18582.6	15108.4	11321.2	17074.3	18160.6	21736.5	17047.9	14470.3	16334	16978.2	19467	15592
TRUE	Plasma609		C40 H74 N7 O6 P	Full match	No results	No results	No results		779.544	16.474	ddMS2 for preferred ion	429108	142442	0.001	72567.6	14547	203781	76272.1	97392.2	173706	41659.1	0.001	30682.3	18691.7	277337	0.001	608096	86499.6	35820.7	278153	452913	212276	55068.3	0.001	0.001	0.001	122720	15741.4	110834	20833.1	87160.6	267124	52339.8	0.001	317085	815991	0.001	163357	214165
TRUE	Plasma610		C40 H74 N7 O6 P	Full match	No results	No results	No results		779.544	15.917	ddMS2 for preferred ion	0.001	935869	55722.3	30467.6	83226.6	474219	460660	103223	0.001	384724	252360	1.33728e+06	49306.4	0.001	151842	473440	651991	134534	23871	800499	0.001	229690	26839.1	195878	522181	88748.3	65290.3	652457	427713	0.001	80942.3	0.001	0.001	31352.9	714116	63837.5	110834	168200
TRUE	Plasma611		C40 H74 N7 O6 P	Full match	No results	No results	No results		779.544	16.848	ddMS2 for preferred ion	209084	139162	0.001	147196	206051	254899	147022	0.001	153115	77377.8	0.001	65251.5	51246.6	340229	266856	228753	299471	348479	79487.1	155577	49474.1	59270.3	30169.2	203012	0.001	159513	87707.4	734837	0.001	0.001	193279	82402	135768	229372	88075	38449.8	165406	81799.2
TRUE	Plasma612			No results	No results	No results	No results		837.831	0.74	No MS2	43652.7	36027.9	39693.6	40836.2	38866.1	0.001	41513.8	0.001	0.001	36942.1	0.001	0.001	23325	34306.8	34142.9	65143.3	65228.7	63183.1	62700.6	45535.2	0.001	51077.7	91832.1	47076.4	39865.8	0.001	54522	60177.1	33182.6	47570.3	34737.4	53331.9	48364.5	38058.4	0.001	38769.1	65586.7	38956.3
Checked	ID	Name	Formula	Annotation Source: Predicted Compositions	Annotation Source: mzCloud Search	Annotation Source: mzVault Search	Annotation Source: ChemSpider Search	FISh Coverage	Molecular Weight	RT [min]	MS2	Area: 20220123_AD_Plasma_QC_01.raw (F1)	Area: 20220123_AD_Plasma_QC_02.raw (F2)	Area: 20220123_AD_Plasma_QC_03.raw (F3)	Area: 20220123_AD_Plasma_QC_04.raw (F4)	Area: 20220123_AD_Plasma_QC_05.raw (F5)	Area: 20220123_AD_Plasma_QC_06.raw (F6)	Area: 20220123_HC_Plasma_QC_07.raw (F7)	Area: 20220123_HC_Plasma_QC_08.raw (F8)	Area: 20220123_HC_Plasma_QC_09.raw (F9)	Area: 20220123_AD_Plasma_61.raw (F10)	Area: 20220123_AD_Plasma_62.raw (F11)	Area: 20220123_AD_Plasma_63.raw (F12)	Area: 20220123_AD_Plasma_64.raw (F13)	Area: 20220123_AD_Plasma_65.raw (F14)	Area: 20220123_AD_Plasma_66.raw (F15)	Area: 20220123_AD_Plasma_67.raw (F16)	Area: 20220123_AD_Plasma_68.raw (F17)	Area: 20220123_AD_Plasma_69.raw (F18)	Area: 20220123_AD_Plasma_70.raw (F19)	Area: 20220123_AD_Plasma_71.raw (F20)	Area: 20220123_AD_Plasma_72.raw (F21)	Area: 20220123_AD_Plasma_73.raw (F22)	Area: 20220123_AD_Plasma_74.raw (F23)	Area: 20220123_AD_Plasma_75.raw (F24)	Area: 20220123_AD_Plasma_76.raw (F25)	Area: 20220123_AD_Plasma_77.raw (F26)	Area: 20220123_AD_Plasma_78.raw (F27)	Area: 20220123_AD_Plasma_79.raw (F28)	Area: 20220123_AD_Plasma_80.raw (F29)	Area: 20220123_AD_Plasma_81.raw (F30)	Area: 20220123_AD_Plasma_82.raw (F31)	Area: 20220123_AD_Plasma_83.raw (F32)	Area: 20220123_AD_Plasma_84.raw (F33)	Area: 20220123_AD_Plasma_85.raw (F34)	Area: 20220123_AD_Plasma_86.raw (F35)	Area: 20220123_AD_Plasma_87.raw (F36)	Area: 20220123_AD_Plasma_88.raw (F37)	Area: 20220123_AD_Plasma_89.raw (F38)
TRUE	Plasma001	δ-Valerolactam	C5 H9 N O	Full match	Full match	No results	No results		99.0688	2.251	ddMS2 for preferred ion	0.143974	0.160573	0.140517	0.159571	0.143789	0.142391	0.14433	0.146317	0.145804	0.388448	0.0375275	0.0748174	0.0716293	0.329799	0.00780705	0.0327449	0.17811	0.298106	0.0317006	0.466756	0.0578195	0.262839	0.0346939	0.0891423	0.341626	0.519462	0.018588	0.0180847	0.106054	1.08243e-10	0.159698	0.0768071	0.0643819	0.0282527	0.0200811	0.0614539	0.0170581	0.0510548
TRUE	Plasma003	α-Linolenic acid	C18 H30 O2	Full match	Full match	No results	No results		278.224	14.856	ddMS2 for preferred ion	0.00804432	0.00853142	0.00798381	0.00907	0.0079382	0.0075423	0.00733227	0.00735449	0.007192	0.00673127	0.00426867	0.00492047	0.00401518	0.015145	0.00193117	0.00305561	0.00649153	0.00910752	0.00558232	1.13267e-10	0.00672926	0.0191852	0.0197819	0.00210318	0.00357423	0.00202482	0.0028584	0.00612017	0.00258123	0.00273978	0.00467562	1.09594e-10	0.00222618	0.00488736	0.0044931	0.0047003	0.00321876	1.09948e-10
TRUE	Plasma004	Valdecoxib	C16 H14 N2 O3 S	No match	Full match	No results	No results		314.072	0.869	ddMS2 for preferred ion	0.0231786	0.02824	0.0265602	0.0236139	0.015181	0.0212178	0.0124636	0.0230563	0.0197324	0.0164786	0.00674268	0.0280483	0.0236881	0.0237796	0.0172173	0.0125483	0.00574145	0.0125329	0.00709405	0.00170163	0.00636269	0.0270013	0.00331675	0.012879	0.00888444	0.0136418	0.0132324	0.0196571	0.0210314	0.00942683	0.0189355	0.00825516	0.0114666	0.016113	0.00765144	0.0261541	0.0125722	0.0117615
TRUE	Plasma005	Uric acid	C5 H4 N4 O3	Full match	Full match	Full match	No results		168.028	1.239	ddMS2 for preferred ion	2.11139	1.85118	2.03883	2.13509	1.84667	2.11129	1.86272	2.89329	1.94345	1.7628	1.75882	1.74421	1.02551e-10	1.93777	1.86166	1.71971	1.51568	1.69475	1.08484e-10	1.98898	1.7737	1.85572	1.50497	1.76556	1.94306	1.89855	1.7728	1.37203	1.69899	1.6622	9.85771e-11	1.74761	1.72576	1.80739	1.39224	2.51112	1.71303	2.23474
TRUE	Plasma006	Uracil	C4 H4 N2 O2	Full match	Full match	Full match	No results		112.027	1.292	ddMS2 for preferred ion	0.153949	0.16493	0.149639	0.183138	0.182925	0.176414	0.155635	0.170086	0.161552	0.185045	0.1783	0.164806	1.02551e-10	0.193861	0.18918	0.125041	0.222489	0.155416	0.131499	0.0925752	0.183032	0.184486	0.139949	0.113035	0.117251	0.172152	0.142176	0.22414	0.120034	0.126077	0.116332	0.141164	0.0991505	0.13094	0.173407	0.129677	0.142902	0.138152
TRUE	Plasma007	Stearamide	C18 H37 N O	Full match	Full match	No results	No results		283.287	17.321	ddMS2 for preferred ion	0.00363624	0.00424179	0.00361541	0.0044087	0.00353091	0.00395023	0.00349831	0.00431412	0.00429445	0.00406117	0.0038197	0.00334817	0.00328209	0.00305931	0.00276493	0.00322332	0.00230828	0.00423911	0.00245595	0.00568092	0.00345889	0.00251231	0.00246855	0.00205281	0.00420564	0.00452293	0.0024382	0.00345123	0.00354229	0.00366974	0.00437008	0.00315909	0.00447912	0.00293026	0.00187516	0.00368441	0.00345933	0.0026493
TRUE	Plasma008	Quinoline	C9 H7 N	Full match	Full match	Partial match	No results		129.058	4.794	ddMS2 for preferred ion	0.00596814	0.00694498	0.0062986	0.00488493	0.00433552	0.00517455	0.00442255	0.00414419	0.00489533	0.0071574	0.0124339	0.00709655	0.0122371	0.0113624	0.00560918	0.00319801	0.00852248	0.00869907	0.0111349	0.00743142	0.00271384	0.00983816	0.00552059	0.00695137	0.0105574	0.00733388	0.00166957	0.00449423	0.00362493	0.00442907	0.00254227	0.0145417	0.00611305	0.00251267	0.00668915	0.006777	0.00527882	0.0070647
TRUE	Plasma009	Propionylcarnitine	C10 H19 N O4	Full match	Full match	Full match	No results		217.131	0.977	ddMS2 for preferred ion	0.00301732	0.00321102	0.00345972	0.00386785	0.00339983	0.00300455	0.00315955	0.00295505	0.00335027	0.00305833	0.00363336	0.00260399	0.00329845	0.00304449	0.000820973	0.00279263	0.00118378	0.00215272	0.00196101	0.0034276	0.0025986	0.00246712	0.00102991	0.00269268	0.00386225	0.00278119	0.00182952	0.00228944	0.00249637	0.00315914	0.00318349	0.00136936	0.00241884	0.00338266	1.02334e-10	0.00310044	0.00247693	0.00166679
TRUE	Plasma011	Proline	C5 H9 N O2	Full match	Full match	Full match	No results		115.064	0.842	ddMS2 for preferred ion	0.0119508	0.0136103	0.00997009	0.0118304	0.0111381	0.00917939	0.00686727	0.00862199	0.00864621	0.00798787	0.0109377	0.00940738	0.00499679	0.0141624	0.0045898	0.00328343	0.00595253	0.0103961	0.00863375	0.012811	0.012343	0.0145659	0.0114664	0.0100861	0.0294686	0.0151778	0.0124706	0.0096546	0.0107512	0.00570194	0.0118319	0.0194359	0.00902263	0.0121461	0.0116234	0.00961053	0.000981459	0.00695402
TRUE	Plasma012	Pipecolic acid	C6 H11 N O2	Full match	Full match	Full match	No results		129.079	0.696	ddMS2 for preferred ion	0.0173925	0.0177362	0.0210343	0.0179509	0.01804	0.019342	0.0149159	0.0195519	0.016732	0.0180537	0.0208245	0.0186851	0.0135254	0.0210805	0.00894623	0.011394	0.0292958	0.0213884	0.0155014	0.00875149	0.0217953	0.0298997	0.0442898	0.0126448	0.0147066	0.0280751	0.0148212	0.0269026	0.0259433	0.0191696	0.00583771	0.015279	0.00570772	0.0395619	0.0502455	0.0136656	0.00976474	0.0100452
TRUE	Plasma013	Palmitoylcarnitine	C23 H45 N O4	Full match	Full match	Full match	No results		399.335	10.967	ddMS2 for preferred ion	0.241312	0.159587	0.214083	0.173272	0.214936	0.268912	0.226264	0.276202	0.258784	0.240161	0.33603	0.19971	0.187	0.222133	0.106173	0.170923	0.166018	0.142814	0.188811	0.277246	0.146337	0.205203	0.151786	0.155542	0.266268	0.321077	0.331005	0.19774	0.176842	0.264532	0.157784	0.213596	0.15672	0.271922	0.140485	0.218851	0.208391	0.309777
TRUE	Plasma015	Palmitoleic acid	C16 H30 O2	Full match	Full match	Full match	No results		254.224	15.46	ddMS2 for preferred ion	0.0287878	0.0731184	0.07897	0.0817277	0.0744325	0.0778482	0.0738504	0.0756173	0.0804544	0.0765169	0.0906609	0.0668861	0.0925032	0.0639493	0.055331	0.0775576	0.0720539	0.0522966	0.0672898	0.119812	0.0773578	0.0796213	0.0759876	0.0635092	0.0879785	0.0561048	0.0874881	0.0630285	0.0635705	1.08243e-10	0.0996104	0.0746733	0.069817	0.0983141	0.0713184	0.0896408	0.0597061	0.0844365
TRUE	Plasma016	Ornithine	C5 H12 N2 O2	Full match	Full match	Full match	No results		132.09	0.696	ddMS2 for preferred ion	0.0170117	0.0153831	0.0162176	0.0174891	0.0159591	0.0159182	0.0158911	0.0179022	0.0147292	0.0143936	0.00987196	0.0108255	0.00909434	0.0116048	0.0144974	0.00810514	0.010008	0.0084955	0.00720338	0.00935811	0.0103635	0.0127623	0.00707829	0.0106962	0.0158729	0.0213626	0.00881809	0.0129987	0.0145865	0.00761468	0.0162631	0.010256	0.0117379	0.0261734	0.00485751	0.0155548	0.00727417	0.00520657
TRUE	Plasma019	Nicotinamide	C6 H6 N2 O	Full match	Full match	Full match	No results		122.048	1.24	ddMS2 for preferred ion	1.04936e-10	1.10024e-10	1.05425e-10	0.282837	1.05604e-10	0.00478908	0.460133	0.311875	0.0610119	1.0532e-10	0.00211706	0.00107482	1.02551e-10	0.0446184	0.0738138	0.100292	0.135515	0.128218	0.249538	1.13267e-10	0.0423977	1.09275e-10	0.426928	0.0486609	0.00158988	0.158278	0.0184237	0.0646697	0.0042162	1.08243e-10	0.00287445	0.0150902	0.064051	0.0165642	0.00650332	0.0451189	0.0782845	1.09948e-10
TRUE	Plasma021	N,N-Dimethylsphingosine	C20 H41 N O2	No match	Invalid mass	No results	No results		309.303	17.556	ddMS2 for preferred ion	0.00432934	0.00386232	0.00312537	0.0022251	0.00379272	0.00244716	0.00222976	0.00288207	0.00187514	0.00972375	1.04024e-10	0.00564438	0.00300326	0.00660449	0.00733148	0.00268799	0.00285803	0.00228295	0.00188988	0.00130166	1.0863e-10	0.00270645	1.06018e-10	0.0021197	0.00241323	0.00298427	0.0032156	0.00572063	0.00940969	1.08243e-10	0.00394117	0.00206907	0.00742617	0.00231242	0.00192737	0.00997603	0.00260641	0.00343111
TRUE	Plasma024	Methyl indole-3-acetate	C11 H11 N O2	Full match	Full match	Full match	No results		189.079	7.525	ddMS2 for preferred ion	0.0312855	0.0321675	0.0329836	0.0340879	0.0302097	0.0313652	0.0349254	0.0333534	0.0362108	0.0185601	0.0357871	0.0226509	0.0265153	0.031923	1.06949e-10	0.0236139	0.0245244	1.08241e-10	0.0246455	0.0280235	0.0268625	0.0401356	0.022979	0.0253067	0.0281313	0.018114	0.0185424	0.0247393	0.02563	0.0365991	0.032516	0.044929	0.0240487	0.0375974	0.0200591	0.0307368	0.0260946	0.0239331
TRUE	Plasma025	Methionine sulfoxide	C5 H11 N O3 S	No results	No results	No results	No results		165.046	0.937	ddMS2 for preferred ion	0.040172	0.042208	0.0413334	0.0440381	0.0408717	0.0409712	0.0391527	0.0444188	0.0392508	0.0700877	0.0142365	0.0270767	0.0568121	0.0552337	0.0261553	0.0360584	0.0350369	0.0525516	0.113531	0.0365377	0.0378435	0.210946	0.26049	0.0384362	0.0522261	0.0688965	0.0555866	0.0736355	0.0901845	0.0471795	0.027767	0.0411558	0.069444	0.0287105	0.105765	0.0261678	0.12918	0.0309082
TRUE	Plasma027	L-Pyroglutamic acid	C5 H7 N O3	Full match	Full match	Full match	No results		129.043	1.274	ddMS2 for preferred ion	0.0116924	0.00514238	0.0388558	0.00636692	0.00475296	0.0104185	0.00639414	0.0132699	0.0272489	0.0145716	0.00986059	0.00884324	0.0175576	0.0109967	0.00148477	0.0067404	0.00544341	0.00671265	0.0065004	0.00529093	0.0113313	1.09275e-10	0.00443576	0.0101876	1.06924e-10	0.000818294	0.00971135	0.00381904	0.00484021	0.00145259	0.0443088	1.09594e-10	0.000917422	0.00366806	0.00909045	0.00228975	0.00401692	0.00887218
TRUE	Plasma028	L-Norleucine	C6 H13 N O2	Full match	Full match	Full match	No results		131.095	1.053	ddMS2 for preferred ion	0.00166297	0.00120007	0.00135661	0.00170355	0.00166516	0.00125611	0.00134943	0.00173988	0.00201105	0.00109053	0.00122981	0.00101498	0.000844548	0.00199281	0.000749382	0.000902362	0.00126469	0.0014789	0.000760871	1.13267e-10	1.0863e-10	0.0014295	0.00101935	9.95367e-11	0.00143221	0.0014809	0.00164189	0.00114827	0.000864686	1.08243e-10	0.000562909	0.00111865	0.00124727	0.00210698	0.000732976	0.00177563	0.00124009	0.000776467
TRUE	Plasma029	L-Histidine	C6 H9 N3 O2	Full match	Full match	Full match	No results		155.069	0.715	ddMS2 for preferred ion	0.00327294	1.10024e-10	0.00429082	0.00435029	0.00418695	0.00409359	0.00440363	0.00387056	0.00439701	0.00205774	0.00303821	0.00288559	0.00672302	0.00242795	0.0206292	0.0034533	1.07006e-10	0.00362731	0.00167997	0.00358546	0.00302256	0.00123138	0.00268048	0.00280585	0.00548942	0.00455098	0.00655989	0.00418418	0.0024729	0.00268114	0.0028762	0.00377102	0.00256627	0.00284974	0.00233125	0.00401469	0.00269283	0.0109908
TRUE	Plasma030	L-Glutamine	C5 H10 N2 O3	No match	Invalid mass	Invalid mass	No results		105.043	0.805	ddMS2 for other ion	0.0221883	0.0242287	0.0205256	0.0176945	0.0171917	0.0182379	0.0146939	0.015142	0.0167758	0.0158911	0.00459828	0.0111548	0.0148158	0.0098507	0.00351719	0.00172287	0.00229173	0.00339994	0.00359106	0.00232334	1.0863e-10	0.00324476	0.00350853	0.0027169	0.00516604	0.0042662	0.00239474	0.00194457	0.00225699	0.00377828	9.85771e-11	0.00701973	0.00416804	0.00465143	0.00553517	0.00360649	0.00432828	0.0267174
TRUE	Plasma031	L-(+)-Arginine	C6 H14 N4 O2	Full match	Full match	Full match	No results		174.112	0.764	ddMS2 for preferred ion	0.0113113	0.0132886	0.0136137	0.0127922	0.010578	0.0128006	0.0142134	0.0122467	0.0133172	0.00689757	0.00661638	0.00739301	0.0115702	0.0104178	0.00681255	0.0086352	0.00729237	0.01378	0.00712108	0.00746124	0.00636543	0.0158637	0.00821771	0.00844713	0.00893993	0.0102156	0.00606853	0.0082453	0.00718478	0.0246305	0.00607231	0.00816793	0.00738179	0.00681866	0.0297268	0.00866191	0.00786913	0.00686315
TRUE	Plasma032	Isobutyraldehyde	C4 H8 O	No results	Invalid mass	No results	No results		72.0582	4.099	ddMS2 for preferred ion	0.0224916	0.0221397	0.0235665	0.0170057	0.0195338	0.0167557	0.0178377	0.0225629	0.0203413	0.0179104	0.0175328	0.0173516	0.0181869	0.0138182	0.024132	0.0136382	0.0158106	0.0135361	0.0291159	0.0138147	0.0116056	0.0159028	0.0121335	0.0125925	0.014282	0.0171003	0.013122	0.0129153	0.0150055	0.0178129	0.0164486	0.0216283	0.0129566	0.0131738	0.0138541	0.015491	0.014372	0.0154712
TRUE	Plasma033	Indole-3-lactic acid	C11 H11 N O3	Full match	Full match	Full match	No results		205.074	6.52	ddMS2 for preferred ion	0.0237856	0.0248787	0.0241221	0.0241393	0.0237219	0.0229175	0.0225695	0.0222867	0.0229233	0.00330516	0.00105263	1.03226e-10	0.00288609	1.05519e-10	0.0113316	1.05467e-10	1.07006e-10	0.0123763	0.00397318	0.00236915	0.0530072	0.228792	0.00524522	0.00245823	0.00390722	0.0210666	0.00198462	0.00382703	0.0035623	0.00150689	0.00476194	0.0114796	1.02955e-10	0.00108415	1.02334e-10	0.0068133	0.0424393	0.00353731
TRUE	Plasma034	Indole-3-acetic acid	C10 H9 N O2	Full match	Full match	Full match	No results		175.063	7.021	ddMS2 for preferred ion	0.023014	0.0252863	0.0212662	0.0248143	0.0144055	0.0204123	0.0193757	0.0135606	0.00497327	0.0184815	0.0184267	0.00909743	0.0262153	0.0123723	0.0171094	0.015205	0.0109927	0.00408157	0.0181193	0.0251136	0.00704832	0.0254153	0.0173667	0.0133459	0.015677	0.00430182	0.0233379	0.00896787	0.0128697	0.0196502	0.01032	0.00586306	0.0176775	0.0108061	0.00344227	0.0261318	0.0214743	0.0317458
TRUE	Plasma035	Indole	C8 H7 N	Full match	Full match	Full match	No results		117.058	4.776	ddMS2 for preferred ion	0.00785724	0.0129104	0.0119244	0.0142408	0.0121204	0.00968291	0.010184	0.0134023	0.0104991	0.00987658	0.0124316	0.013507	0.0188059	0.00954026	0.0166142	0.0110052	0.0132729	0.0124469	0.0202296	0.0128957	0.0196582	0.0132281	0.0117119	0.0165283	0.00995752	0.0140622	0.0107914	0.00950142	0.0114184	0.0147932	0.00845331	0.0113746	0.0157617	0.0175709	0.0143953	0.0293814	0.0155563	0.0113589
TRUE	Plasma036	Hypoxanthine	C5 H4 N4 O	Full match	Full match	Full match	No results		136.038	1.241	ddMS2 for preferred ion	0.0307774	0.035263	0.0288521	0.0348382	0.0339095	0.0383521	0.0354971	0.0396221	0.0361078	0.0255229	0.0291765	0.0313882	0.0341332	0.0292287	0.0216948	0.0291226	0.0179835	0.0240754	0.0206531	0.0280973	0.0208927	0.0323602	0.0273257	0.020563	0.0308719	0.0297829	0.0299521	0.0308175	0.0282531	0.0285861	0.0350959	0.0307538	0.0260271	0.0272816	0.02337	0.0299848	0.0275109	0.0358865
TRUE	Plasma038	Hippuric acid	C9 H9 N O3	Full match	Full match	Full match	No results		179.058	5.568	ddMS2 for preferred ion	0.109738	0.120561	0.118758	0.112618	0.105507	0.104854	0.102557	0.0964059	0.0932598	0.115651	0.161105	0.0770188	0.114244	0.104051	0.0611368	0.0775121	0.0627876	0.0824744	0.0621747	0.151489	1.0863e-10	0.115212	0.0649916	0.0848515	0.131337	0.0967438	0.0979935	0.0715299	0.0988331	0.113339	0.109709	0.0851078	0.0849522	0.100981	0.070853	0.095942	0.089773	0.0723073
TRUE	Plasma039	Hexanoylcarnitine	C13 H25 N O4	Full match	Full match	Full match	No results		259.178	6.122	ddMS2 for preferred ion	0.0192964	0.02159	0.0249043	0.032958	0.0272046	0.0277739	0.0224926	0.0309881	0.0342262	0.0253234	0.0282049	0.0252813	0.0202933	0.0113692	0.0106093	0.0176001	0.0191502	0.0173793	0.0240718	0.0310779	0.0255082	0.0223	0.0269856	0.0169123	0.0297913	0.012901	0.035187	0.0235344	0.0201953	0.0257829	0.0284271	0.0235123	0.0122716	0.0223982	0.0137076	0.0255255	0.0114455	0.0338483
TRUE	Plasma040	Hexadecanamide	C16 H33 N O	Full match	Full match	Full match	No results		255.256	15.33	ddMS2 for preferred ion	0.00208305	0.00158507	0.00116235	0.00562566	0.0021682	0.0641117	0.00134611	0.00239422	0.00174678	0.00338692	0.00141111	0.0267436	0.00111957	0.000717334	0.0218991	0.0256655	0.00205849	0.00225918	0.00293713	0.00338551	1.0863e-10	0.00092663	1.06018e-10	0.00253975	0.00115136	1.08506e-10	0.00146341	1.03306e-10	0.0473562	0.00270799	0.00215808	0.0761549	1.02955e-10	0.00243619	1.02334e-10	0.00648435	0.000599457	0.086229
TRUE	Plasma043	Eucalyptol	C10 H18 O	No match	Invalid mass	No results	No results		136.125	1.293	ddMS2 for preferred ion	0.0238433	0.022093	0.0225231	0.0259013	0.0247855	0.0221128	0.0260747	0.0264219	0.0261144	0.046318	0.0499026	0.0271319	0.0228579	0.0226254	0.0163117	0.0305452	0.0256242	0.0238981	0.0333404	0.0497004	0.0331588	0.0317444	0.0444029	0.0219792	0.0312238	0.0238805	0.0168162	0.0191268	0.0223816	0.0354899	0.0293533	0.0304939	0.0210202	0.0290814	0.0304934	0.0426051	0.022874	0.0508056
TRUE	Plasma047	Docosahexaenoic acid	C22 H32 O2	Full match	Full match	No results	No results		328.24	15.401	ddMS2 for preferred ion	0.0155453	0.0172991	0.0149372	0.018602	0.0126732	0.00836324	0.014162	0.0148091	0.0123738	0.00730684	0.00857805	0.0120313	0.0160025	0.00920585	0.00932294	0.0159584	0.00831533	0.00953013	0.0140896	0.00894401	0.0133263	0.00892943	0.0162585	0.00727436	0.0160552	0.010523	0.00664806	0.0133838	0.00651026	0.0121223	0.0109501	0.0124609	0.0121587	0.0109401	0.010805	0.0138501	0.0109224	0.0115334
TRUE	Plasma048	DL-α-Aminocaprylic acid	C8 H17 N O2	Full match	Full match	Full match	No results		159.126	5.585	ddMS2 for preferred ion	0.00416859	0.00440269	0.00406581	0.00434413	0.00362049	0.0041804	0.00371564	0.00421206	0.00408135	0.00606654	0.00466344	0.00302754	0.00237186	0.00858954	0.00100266	0.00134546	0.0061329	0.00547579	0.00455072	0.00198022	0.00729974	0.00390754	0.00319489	0.00288829	0.00578216	0.00563527	0.00124394	0.00279126	0.0029478	0.00262022	0.00294005	0.00126141	0.00399034	0.00315799	0.00637998	0.0040675	0.00395152	0.00103516
TRUE	Plasma049	DL-Tryptophan	C11 H12 N2 O2	Full match	Full match	Full match	No results		204.09	4.794	ddMS2 for preferred ion	0.0130155	0.0131241	0.012784	0.0137651	0.0121323	0.0130261	0.0112605	0.0129958	0.0135614	0.0283869	0.0114214	0.00438833	0.00614809	0.0195276	0.00138464	0.00801245	0.00635264	0.0208068	0.00664918	0.00853553	0.00811399	0.0703226	0.019939	0.010734	0.0139367	0.027128	0.00996479	0.0120922	0.0151008	0.00416365	0.00388936	0.00499481	0.00704877	0.00403376	0.00922218	0.00443473	0.00591307	0.00373818
TRUE	Plasma052	DL-Alanine	C3 H7 N O2	No results	Invalid mass	No results	No results		89.0481	0.81	ddMS2 for preferred ion	0.017121	0.0169493	0.016386	0.0160302	0.0277066	0.0165873	0.0183024	0.0266863	0.0181008	0.0179327	0.0316391	0.0153134	0.0266455	0.0166521	0.0113118	0.0234318	0.0149299	0.0137026	0.0147265	0.0297243	0.016463	0.0171011	0.0104868	0.0217103	0.028836	0.0310919	0.0139773	0.0150201	0.022972	0.0276264	0.0288037	0.0137288	0.0263089	0.0285573	0.0117317	0.0166964	0.0210247	0.0145365
TRUE	Plasma056	Decanoylcarnitine	C17 H33 N O4	Full match	Full match	Full match	No results		315.241	7.796	ddMS2 for preferred ion	0.0114338	0.010419	0.00988356	0.0119083	0.0129176	0.0129856	0.011526	0.0122179	0.0134929	0.00458221	0.00454898	0.0140437	0.00884912	0.0174474	0.0140728	0.0103524	0.00749666	0.00967612	0.00434966	0.00894494	0.00928088	0.0113331	0.00565734	0.0109909	0.00848413	0.020084	0.00479367	0.0121718	0.0190055	0.00586137	0.00745199	0.00818274	0.00894389	0.00620746	0.0087916	0.00948598	0.0224297	0.00624008
TRUE	Plasma057	D-Carnitine	C7 H15 N O3	Full match	Full match	Full match	No results		161.105	0.802	ddMS2 for preferred ion	0.0538256	0.0525212	0.057025	0.0759277	0.0474743	0.0483064	1.04728e-10	0.0651562	1.14884e-10	0.0857549	0.0698546	0.0513766	0.0451155	0.0733075	0.0322571	0.0509295	0.0286123	0.058619	0.0408838	0.0583416	0.040238	0.0570872	0.0598701	0.0394172	0.0637596	0.0601905	0.044571	0.0527135	0.0593872	0.0469487	0.0508982	0.0511589	0.0504269	0.037622	0.0532104	0.0488961	0.0409284	1.09948e-10
TRUE	Plasma058	Cyclohexylamine	C6 H13 N	Full match	Full match	No results	No results		99.1051	1.797	ddMS2 for preferred ion	0.00969488	0.0105616	0.00993737	0.0111534	0.0104682	0.0107716	0.00928892	0.0105936	0.0108696	0.00342896	1.04024e-10	0.000626764	0.00203744	0.00170126	1.06949e-10	0.000808909	0.0213968	0.00188349	0.0901276	0.000886308	0.00701815	0.145918	0.0102019	9.95367e-11	0.0076759	0.0029068	0.00240997	0.00693396	0.0134387	0.00322966	0.0011392	0.00140158	0.00572161	0.000881811	0.0012023	0.00116735	0.000834717	0.001761
TRUE	Plasma059	Creatinine	C4 H7 N3 O	Full match	Full match	Full match	No results		113.059	0.821	ddMS2 for preferred ion	0.00615521	0.00669956	0.00618642	0.00628299	0.00609336	0.00590251	0.00570439	0.00595921	0.0064739	0.00459023	0.00404784	0.00428143	0.00296708	0.00620091	0.00743061	0.00258705	0.00394038	0.00419618	0.0018165	0.00192087	0.00178837	0.00344197	0.00165828	0.00651332	0.00641692	0.00561346	0.00457906	0.00428574	0.00905304	0.00176304	0.00481491	0.00594187	0.00359061	0.0256043	0.0106796	0.00477174	0.00295988	0.00738259
TRUE	Plasma060	Creatine	C4 H9 N3 O2	Full match	Full match	Full match	No results		131.07	0.834	ddMS2 for preferred ion	0.01067	0.0115955	0.0113998	0.0114737	0.010966	0.0110611	0.0110447	0.0121465	0.0107369	0.0189677	0.0424682	0.0222202	0.0297854	0.0387637	0.018275	0.00817142	0.0182914	0.0151868	0.0377415	0.0199944	0.0058172	0.0125846	0.0115542	0.0311675	0.0374791	0.0278815	0.00700746	0.0131242	0.0117026	0.0160539	0.0110994	0.0569059	0.0181601	0.00863543	0.0167544	0.0283192	0.0210785	0.0203849
TRUE	Plasma061	Cortisol	C21 H30 O5	Full match	Full match	Full match	No results		362.209	7.307	ddMS2 for preferred ion	0.00672891	0.00625276	0.00591446	0.00696334	0.0060485	0.0063994	0.006129	0.00629268	0.00613251	0.0132364	0.00568371	0.00228776	0.00253925	0.0096915	1.06949e-10	0.0039131	0.00272061	0.00984528	0.00277239	0.0040943	0.00396277	0.0331896	0.0107655	0.00533904	0.0070726	0.0138414	0.004809	0.00608997	0.00699527	0.00200666	0.00205177	0.00271012	0.00368979	0.00208821	0.00456602	0.00196323	0.00320364	0.00192491
TRUE	Plasma062	Choline	C5 H13 N O	Full match	Full match	Full match	No results		103.1	0.791	ddMS2 for preferred ion	0.039883	0.0385691	0.0377587	0.0348377	0.0348715	0.0330673	0.0409984	0.0365389	0.0331471	0.117051	0.0320926	0.029445	0.0287797	0.0376559	0.014803	0.0295455	0.0294565	0.0454418	0.0285527	0.0779152	0.049913	0.0320213	0.0370279	0.0159651	0.0765129	0.0367258	0.0285481	0.0410386	0.0360204	0.0312977	0.0422555	0.0366011	0.0388731	0.0392913	0.0205492	0.0368591	0.0253844	0.0267775
TRUE	Plasma063	Carvone	C10 H14 O	No results	Full match	Full match	No results		150.104	0.32	ddMS2 for preferred ion	0.00628982	0.00946748	1.05425e-10	1.14387e-10	0.0118161	0.00750504	0.00490353	0.0183182	0.0032204	0.00595352	0.0111027	0.00614948	0.00997561	0.00670808	0.00380859	1.05467e-10	0.00643782	0.00602195	0.0113619	0.010125	0.0110488	1.09275e-10	0.00735838	0.00329052	0.0035655	0.0128967	0.00860654	0.0118284	0.00964751	0.0082673	0.00708762	0.0110328	0.00349213	0.00662099	1.02334e-10	1.17807e-10	0.00753968	0.00206834
TRUE	Plasma064	Buprenorphine	C29 H41 N O4	No match	Invalid mass	No results	No results		467.301	9.738	ddMS2 for preferred ion	0.0053246	0.00513356	0.00561769	0.00526784	0.00487705	0.00435964	0.00549156	0.000474805	0.00423663	0.00658948	0.00580567	0.00500057	0.00444491	0.00455832	0.0045706	0.00418955	0.00527499	0.00528157	0.00503183	0.00575972	0.00484265	0.0045887	0.00452977	0.00465425	0.00425583	0.00458456	0.00446715	0.00435065	0.00505991	0.00425966	0.00391152	0.00495595	0.00471144	0.00437202	0.00561405	0.00541115	0.00428971	0.00508226
TRUE	Plasma065	Bilirubin	C33 H36 N4 O6	Full match	Full match	Full match	No results		584.263	7.658	ddMS2 for preferred ion	0.00527845	0.00645902	0.0045812	0.00422147	0.00347455	0.00316176	0.00349712	0.00402848	0.00326919	0.00954986	0.00123016	0.00469425	0.00427767	0.00527732	0.00626446	0.00209579	0.00194907	0.00219853	0.00135971	0.000815251	0.00109445	0.00344266	1.06018e-10	0.00368268	0.00337386	0.00279624	0.00455087	0.00371781	0.00357556	1.08243e-10	0.00366774	0.00187084	0.00403353	0.00296044	0.00172923	0.00730064	0.00207977	0.00292216
TRUE	Plasma066	Betaine	C5 H11 N O2	Full match	Full match	Full match	No results		117.079	5.575	ddMS2 for preferred ion	0.00422235	0.692175	1.05425e-10	0.0787085	0.0322731	1.09495	0.0262722	0.0485803	0.266375	0.490862	0.513196	1.03226e-10	1.02551e-10	0.432914	0.222052	1.05467e-10	0.00827021	0.0446459	0.0893049	0.41263	0.110226	0.0328569	0.189396	0.0833173	0.00412158	0.106626	0.0717587	0.06686	0.0620447	0.338864	0.0184618	0.00375186	0.101748	0.0814552	0.0699899	1.17807e-10	0.0952031	0.0480303
TRUE	Plasma067	Benzophenone	C13 H10 O	Full match	Full match	Full match	No results		182.073	10.274	ddMS2 for preferred ion	0.0282712	0.0288014	0.0239567	0.0207816	0.0211306	0.0225493	0.0115528	0.0212884	0.0168328	0.0225435	0.00604416	0.0175147	0.012058	0.0145388	0.0127033	0.0142014	0.00713238	0.00942487	0.00628717	0.00490267	0.00530702	0.0143626	0.00455363	0.0103072	0.0096303	0.0121581	0.0230644	0.0117239	0.00763807	0.00385827	0.0404266	0.00553363	0.00641984	0.0125376	0.00569756	0.0133978	0.0102155	0.00986282
TRUE	Plasma068	Arachidonic acid	C20 H32 O2	Not the top hit	Full match	Full match	No results		304.24	15.685	ddMS2 for preferred ion	0.00179288	0.00189544	0.0014884	0.00182092	0.00153707	0.00166204	0.00172056	0.00144144	0.00163848	0.0008149	0.00125269	1.03226e-10	0.0014013	0.00336553	0.00155813	0.00124531	0.000715565	1.08241e-10	0.000903722	1.13267e-10	0.00077663	0.00281585	0.00101723	0.000450092	0.000723726	0.000676627	0.000805357	0.00215755	0.00109686	0.00108088	0.00154477	1.09594e-10	1.02955e-10	0.00251154	1.02334e-10	0.000827717	0.00105622	1.09948e-10
TRUE	Plasma069	Aniline	C6 H7 N	Full match	Full match	Full match	No results		93.0583	16.16	ddMS2 for preferred ion	0.645317	1.10024e-10	0.637586	0.650489	0.650063	0.65669	0.657338	0.646278	0.652972	0.6091	0.775209	0.508978	0.600679	0.614035	1.06949e-10	0.522876	0.243591	0.363735	0.423338	0.717514	0.635702	1.09275e-10	0.197343	0.526878	0.776343	0.739033	0.449681	0.46723	0.515248	0.691086	0.737521	0.300866	0.522555	0.77962	0.238441	0.622335	0.455693	1.09948e-10
TRUE	Plasma070	Acetyl-β-methylcholine	C8 H17 N O2	Full match	Full match	No results	No results		159.126	0.885	ddMS2 for preferred ion	0.0329267	0.0333348	0.0241835	0.0305491	0.026569	0.0246335	0.0234476	0.0263307	0.0311668	0.0410962	0.00657223	0.00955392	0.00763574	0.00780607	0.0151594	0.00377469	0.0721585	0.00365609	0.00350036	1.13267e-10	0.00812484	0.0280436	0.0100861	0.00520645	0.0367177	0.0039496	0.00293161	0.0292283	0.0103549	0.0769465	0.380355	0.00260508	0.0092153	1.01523e-10	0.0121674	0.00202128	0.00711733	0.00657304
TRUE	Plasma071	Acetyl-L-carnitine	C9 H17 N O4	Full match	Full match	Full match	No results		203.116	0.891	ddMS2 for preferred ion	0.00360521	0.00380222	0.0037976	0.00383996	0.0028209	0.00310437	0.00347148	0.00331851	0.00489904	0.00779098	0.00736922	0.00313799	0.00318089	0.00301973	0.00307326	0.00415307	0.00314099	0.00318018	0.00403608	0.00558054	0.00604769	0.00473538	0.00541878	0.00301626	0.00466679	0.00307871	0.00141829	0.0044401	0.003214	0.00533721	0.00482706	0.00605645	0.00323615	0.00603884	0.0048946	0.00550212	0.0045253	0.00657473
TRUE	Plasma072	Acetylcholine	C7 H15 N O2	Full match	Full match	Full match	No results		145.11	0.832	ddMS2 for preferred ion	0.0109864	0.0152176	0.0292525	0.033225	0.0288722	0.0273124	0.0429712	0.0232295	0.0375978	0.0123933	0.0300044	0.0117833	0.0248982	0.0244479	0.0107967	0.01375	0.0102735	0.00665352	0.0102289	0.0349328	0.0339546	0.0216111	0.0333027	0.0144428	0.0251686	0.0243105	0.0541895	0.0240805	0.0199645	0.0259106	0.01922	0.039591	0.00646756	0.0280328	0.0123166	0.0234575	0.0223183	0.0515831
TRUE	Plasma073	Acetophenone	C8 H8 O	Full match	Full match	No results	No results		120.058	0.375	ddMS2 for preferred ion	0.0687274	0.0751223	0.0772709	0.0714147	0.0822378	0.0839543	0.0772106	0.076053	0.0969757	0.0487633	0.0399366	0.0483711	0.0460046	0.049324	0.0476535	0.0507828	0.0399711	0.0399446	0.0520124	0.0541846	0.0514336	0.0537593	0.0493428	0.0404714	0.0441743	0.0501678	0.0437224	0.0423048	0.0439858	0.0497399	0.0463965	0.046423	0.0517116	0.0456949	0.0468262	0.0549601	0.0412484	0.0476799
TRUE	Plasma075	5-Hydroxyindole-3-acetic acid	C10 H9 N O3	Full match	Full match	Full match	No results		191.058	2.349	ddMS2 for preferred ion	0.0256101	0.0213364	0.0336263	0.0158422	0.0121385	0.0156254	0.00811061	0.0144445	0.0118792	0.0220184	0.021273	0.0236014	0.0213112	0.0233481	0.021049	0.0163784	0.0128814	0.0159743	0.0143605	0.0119544	0.0162561	0.0173461	0.0176371	0.0174182	0.0106302	0.0186468	0.0131127	0.00902145	0.013654	0.0143205	0.0121395	0.0171086	0.0160333	0.0156344	0.0151314	0.0169528	0.011464	0.0158554
TRUE	Plasma077	4-Hydroxybenzaldehyde	C7 H6 O2	Full match	Full match	Full match	No results		122.037	1.37	ddMS2 for preferred ion	0.0274939	0.0293622	0.0276457	0.0275582	0.0266191	0.0258203	0.0260063	0.0260037	0.0238194	0.0191031	0.0221734	0.021278	0.022483	0.0234837	0.0177091	0.0171161	0.0137558	0.0185688	0.0152172	0.0217869	0.0204262	0.0249941	0.0156834	0.0132075	0.0253491	0.0232525	0.0221312	0.0154977	0.026634	0.018841	0.026072	0.024551	0.0139218	0.019863	0.0101666	0.0204068	0.0143551	0.0283961
TRUE	Plasma079	3-Methylxanthine	C6 H6 N4 O2	No match	Invalid mass	No results	No results		166.048	6.599	ddMS2 for preferred ion	0.0348395	0.0363645	0.0328993	0.0375061	0.0383388	0.0364803	0.0368892	0.0343415	0.0355799	0.0139741	0.0144258	0.0231363	0.0123785	0.0305909	0.0333876	0.0112267	0.0124518	0.013597	0.0040796	0.00228203	0.00636607	0.0145963	0.00865112	0.0139411	0.024292	0.0233444	0.0115008	0.0153458	0.0437807	0.00936952	0.0150358	0.0129392	0.00899286	0.237122	0.021074	0.0170434	0.0114839	0.0116287
TRUE	Plasma084	2-Hydroxycinnamic acid	C9 H8 O3	Full match	Full match	Not the top hit	No results		164.047	1.371	ddMS2 for preferred ion	0.284342	1.10024e-10	0.42479	0.457863	0.408334	0.374714	0.428684	0.385807	0.500164	0.400237	0.779335	0.39048	0.294413	0.364555	0.558699	0.286463	0.263265	0.396698	0.395215	0.42214	0.385792	0.276336	0.274789	0.410527	0.645616	0.635285	0.502864	0.391584	0.32705	0.324896	0.479923	0.273111	0.265697	0.466478	0.388333	0.504495	0.242033	0.470006
TRUE	Plasma002	β-Asarone	C12 H16 O3	Full match	Full match	No results	No results		208.11	9.367	ddMS2 for preferred ion	0.00198977	0.00217582	0.00175935	0.00222082	0.00217974	0.00198152	0.00187103	0.00198308	0.001793	0.00313966	0.00348856	0.00145062	0.00493314	0.00124234	0.00192472	0.00236013	0.00103419	0.001444	1.08484e-10	0.00219593	0.00194591	0.00177054	0.00183726	0.00105154	0.00358255	0.00283551	0.0103099	0.00194355	0.00139886	1.08243e-10	0.00172753	0.00167394	1.02955e-10	0.00116047	0.00176942	0.00245151	0.00191444	0.0026307
TRUE	Plasma010	Prolylleucine	C11 H20 N2 O3	Full match	Full match	No results	No results		228.147	0.92	ddMS2 for preferred ion	0.0909708	0.0845782	0.0912609	0.101162	0.0910873	0.0932385	0.093692	0.107115	0.115693	0.114283	0.115848	0.11635	0.104334	0.102406	0.0464049	0.0539447	0.101297	0.0887286	0.0771201	0.0535637	0.0955433	0.128227	0.193867	0.0669116	0.0850609	0.0993583	0.0651221	0.0946898	0.0801553	0.10502	0.0573388	0.0620188	1.02955e-10	0.0869748	0.0888699	0.0811136	0.0739851	0.0713392
TRUE	Plasma014	Palmitoyl sphingomyelin	C39 H79 N2 O6 P	Full match	Full match	No results	No results		702.567	17.958	ddMS2 for preferred ion	0.0655421	0.0830878	0.0790395	0.0911129	0.0758946	0.0797074	0.089089	0.0850315	0.0971094	0.102198	0.133663	0.0790148	0.0783617	0.115339	0.148266	0.161494	0.0416654	0.0811834	0.0827293	0.18223	0.11278	0.0594871	0.0751514	0.0995326	0.140777	0.0800704	0.0660862	0.133219	0.107652	0.0986493	0.0933925	0.111478	0.178715	0.0163099	0.173671	0.192154	0.0315056	0.205309
TRUE	Plasma017	N-Phenylacetylglutamine	C13 H16 N2 O4	Full match	Full match	Full match	No results		264.111	5.554	ddMS2 for preferred ion	0.00485582	0.00470864	0.00443558	0.00429142	0.00424527	0.00481839	0.00433232	0.00463731	0.00439964	0.00674135	0.0020053	0.00332662	0.00226061	0.0050591	0.00555864	0.00241848	0.00153867	0.0030636	1.08484e-10	0.00486532	0.00426692	1.09275e-10	0.00237758	0.00167286	0.00282967	0.00535807	0.00132953	0.00416765	0.00760258	0.00100654	0.00192894	0.00654281	0.00503165	0.00138112	0.00554033	0.000992631	0.00376899	0.0016259
TRUE	Plasma018	N-Methyl-2-pyrrolidone	C5 H9 N O	Full match	Full match	No results	No results		99.0687	16.295	ddMS2 for preferred ion	0.129848	0.122062	0.148586	0.15724	0.149087	0.165971	0.137093	0.143752	0.159026	0.0994198	0.172777	0.154124	0.103384	0.310522	0.0977458	0.112876	0.193564	0.163388	0.137388	0.110215	0.242334	0.150129	0.223465	0.100906	0.169341	0.111217	0.115236	0.138934	0.140952	0.117871	0.0792399	0.117771	0.0846172	0.1313	0.165034	0.203449	0.177028	0.114302
TRUE	Plasma020	N-Ethylaniline	C8 H11 N	Full match	Full match	Full match	No results		121.089	3.035	ddMS2 for preferred ion	0.00514188	0.0177006	0.00591049	0.0199781	0.0167601	0.0133937	0.00532283	0.00830693	0.00906692	0.00681556	0.00522259	0.00482666	0.00863332	0.00927472	0.00747113	0.010738	0.00743295	0.00650546	0.00857636	1.13267e-10	0.0124854	0.0120142	0.00380813	0.010529	0.00971479	0.00574025	0.00562343	0.00596148	0.00239672	0.00571541	0.00743183	0.00536936	0.0102259	0.00246964	0.00761058	0.0103713	0.0157968	0.00517244
TRUE	Plasma022	N,N-Diisopropylethylamine (DIPEA)	C8 H19 N	Full match	Full match	No results	No results		129.152	5.145	ddMS2 for preferred ion	0.0410839	0.0421642	0.0405733	0.0437394	0.0425208	0.0379893	0.0478212	0.0451543	0.0407149	0.089779	0.0274158	0.032519	0.0207316	0.0235886	0.0178758	0.00806251	0.0195389	0.0306662	0.0239121	0.0924237	0.0566893	0.0347275	0.0320054	0.0183443	0.0793538	0.0363248	0.0182143	0.0325436	0.0201665	0.0276528	0.0558001	0.0325862	0.028384	0.0314473	0.00959228	0.0678182	0.0242558	0.016327
TRUE	Plasma023	Methyl palmitate	C17 H34 O2	No match	Invalid mass	No results	No results		287.282	8.539	ddMS2 for preferred ion	0.0426363	0.0439877	0.0441187	0.0482722	0.047776	0.0433474	0.0442574	0.0432746	0.0459392	0.033273	0.0409222	0.0288982	0.0397748	0.103229	0.0381172	0.0746375	0.0190468	0.0271341	0.0275208	0.0327382	0.0220253	0.0474636	0.011025	0.0724478	0.0439234	0.0329863	0.0455063	0.0334937	0.0250377	0.0534571	0.0460913	0.0233421	0.044444	0.0522497	0.0243511	0.0478354	0.00943124	0.0251354
TRUE	Plasma026	Mephedrone	C11 H15 N O	Full match	Full match	Partial match	No results		177.115	4.559	ddMS2 for preferred ion	0.00985095	0.0151607	0.0138507	0.0130637	0.00939418	0.0121889	0.00831906	0.0145447	0.00860885	0.010679	0.0146029	0.00816575	0.014138	0.00861224	0.0130075	0.00941964	0.0207863	0.00281607	0.00756115	0.0124887	0.011099	0.0075411	0.00637683	0.00358478	0.00296978	0.0142994	0.00767651	0.00950028	0.010201	0.00548113	0.00959023	0.0115446	0.0114005	0.0216345	0.0114793	0.00625053	0.0144565	0.00946579
TRUE	Plasma037	Hydroxytriazolam	C17 H12 Cl2 N4 O	No match	Invalid mass	No results	No results		358.036	0.842	ddMS2 for preferred ion	0.00603584	0.00540795	0.00523794	0.00575633	0.00532254	0.00635082	0.00682683	1.12986e-10	0.00847202	0.00403853	0.00464889	0.00461195	0.00448894	0.00419895	0.00396947	0.00493307	0.00397474	0.00562797	1.08484e-10	0.00547231	0.0042825	0.00348972	0.00454638	0.00431343	0.00444036	0.0049665	0.00470168	0.00411111	0.0035356	0.00422843	0.00417483	0.00435819	0.00454409	0.00323018	0.00532976	1.17807e-10	0.00331594	0.00417068
TRUE	Plasma041	Gramine	C11 H14 N2	No match	Invalid mass	No match	No results		129.058	7.021	ddMS2 for preferred ion	0.0118009	0.0132846	0.0146841	0.0133309	0.010349	0.0108106	0.00693407	0.0106192	0.00805733	0.0181333	0.00652357	0.0172257	0.00965512	0.0110598	0.0150798	0.00905522	0.0102033	0.0103911	0.005578	0.00432123	0.0054781	0.00943636	0.00414729	0.0109389	0.00799621	0.011271	0.00748626	0.00904836	0.0115536	0.00470568	0.0146987	0.00272588	0.00478483	0.0120394	0.00382409	0.015084	0.00571722	0.00926449
TRUE	Plasma042	Glycerophospho-N-palmitoyl ethanolamine	C21 H44 N O7 P	Full match	Full match	Full match	No results		453.285	11.203	ddMS2 for preferred ion	0.0128651	0.00532593	0.00623681	1.14387e-10	0.00302072	0.00387377	0.00806895	0.00744557	0.00789692	0.00607314	0.00213146	0.00580817	0.0123256	0.0108888	0.00524736	1.05467e-10	0.00376006	0.00213515	0.0045228	0.00344841	0.00122766	0.00203312	0.00487016	0.000997154	0.00113411	0.00949531	0.00817097	0.00494857	0.00404202	0.00613777	9.85771e-11	0.00956562	0.00707847	0.00286104	0.00262824	0.00333953	0.00638576	0.00627061
TRUE	Plasma044	Ethyl paraben	C9 H10 O3	Full match	Full match	Full match	No results		166.063	10.649	ddMS2 for preferred ion	0.0146207	0.0119842	0.0142138	0.0124771	0.0123212	0.0123543	0.0119852	0.0126641	0.0143705	0.0141507	0.00609109	0.0253101	0.00186882	0.0012293	0.00521824	0.0118725	0.0135351	0.00958378	0.0304167	0.0129123	0.014803	0.00708931	0.0211489	0.00443054	0.0259004	0.00646317	0.0118249	0.00759773	0.00408088	0.0053437	0.0249112	0.0121233	0.0396869	0.0130364	0.00690577	0.0154621	0.00191347	0.0261703
TRUE	Plasma045	Ethyl palmitoleate	C18 H34 O2	Full match	Full match	No results	No results		282.256	17.12	ddMS2 for preferred ion	0.29674	0.280706	0.300826	0.263552	0.266668	0.286696	0.249342	0.293664	0.266511	0.175824	0.2035	0.317743	0.0996436	0.213319	0.383509	0.131787	0.207026	0.154053	0.123608	0.109131	0.191819	0.241139	0.163729	0.177361	0.334257	0.287644	0.27072	0.181995	0.321696	0.127504	0.172557	0.165013	0.134901	0.231289	0.335705	0.279267	0.163694	0.168963
TRUE	Plasma046	Erucamide	C22 H43 N O	Full match	Full match	Full match	No results		337.334	11.7	ddMS2 for preferred ion	0.0117469	0.0117571	0.0130843	0.0119647	0.00930676	0.00920025	0.00995879	0.0123455	0.0142716	0.00946216	0.0168392	0.0138279	0.0113529	0.00730722	0.00694787	0.00795331	0.00502418	0.00999197	0.00869217	0.00524672	0.011107	0.00801972	0.0106529	0.00841688	0.00835888	0.0177151	0.00744725	0.00986654	0.0100352	0.0123259	0.00749706	0.013	0.0078902	0.0131533	0.0209924	0.015258	0.0067919	0.0137015
TRUE	Plasma050	DL-Stachydrine	C7 H13 N O2	Full match	Full match	No results	No results		143.095	0.863	ddMS2 for preferred ion	0.0087116	0.0126784	0.00970061	0.00636639	0.0106819	0.00854853	0.00676599	0.0109841	0.00887911	0.00658359	0.00756	0.0100257	0.00823912	0.0185568	0.0117069	0.00981372	0.00970899	0.0130703	0.0118706	0.0105863	0.00561777	0.017511	0.00630257	0.00665792	0.0118121	0.00466879	0.00861444	0.00747575	0.0179649	0.0109791	0.00693544	0.00974429	0.00848466	0.00597954	1.02334e-10	0.00727641	0.00497703	0.00834666
TRUE	Plasma051	DL-Arginine	C6 H14 N4 O2	Full match	Full match	Full match	No results		174.112	1.053	ddMS2 for preferred ion	0.00136348	0.00155441	0.00121639	0.00143792	0.00138113	0.00127951	0.00112352	0.00107813	0.00127488	0.00171165	1.04024e-10	0.00160576	0.0029685	0.00102512	0.00700062	0.00126539	1.07006e-10	0.00105241	1.08484e-10	0.00125248	1.0863e-10	0.000830262	0.000675257	0.000722224	0.000904223	0.00123916	0.00219716	0.00100169	0.000653381	0.000863514	0.000926914	0.00126136	1.02955e-10	0.000681337	0.000902574	0.00140474	0.00078508	0.00483026
TRUE	Plasma053	Diisobutylphthalate	C16 H22 O4	Full match	Full match	Full match	No results		278.152	13.19	ddMS2 for preferred ion	0.0150652	0.0148027	0.0136451	0.0144916	0.0157888	0.0160546	0.0160186	0.00278842	0.0156239	0.0198587	0.00469453	0.00108306	0.00871171	0.0311636	0.00682177	0.00173323	0.00198435	0.0154363	0.0103107	0.0073314	0.0208172	0.0159915	0.0106114	0.0119992	0.00330157	0.0174174	0.007822	0.0203895	0.00954712	0.0120047	0.0106787	1.09594e-10	0.00460306	0.0219509	0.0143666	0.0168596	0.0246585	0.00207678
TRUE	Plasma054	Dibutyl sebacate	C18 H34 O4	Full match	Full match	Full match	No results		314.245	16.143	ddMS2 for preferred ion	0.0141105	0.0126551	0.0124652	0.0130895	0.0119128	0.0130663	0.0126722	0.0130321	0.01115	0.0109589	0.0167366	0.0107114	0.0130799	0.0110068	0.00473153	0.0116055	0.00427039	0.00664048	0.00786819	0.0152772	0.0116013	0.0109553	0.00338883	0.00941403	0.0166832	0.0143352	0.00920728	0.00847205	0.010074	0.0155577	0.0148525	0.00585793	0.0104385	0.0159426	0.00495956	0.0120574	0.00989048	0.0059412
TRUE	Plasma055	D-Erythro-sphingosine 1-phosphate	C18 H38 N O5 P	Full match	Full match	Full match	No results		379.249	9.61	ddMS2 for preferred ion	0.0154671	0.0163748	0.0161574	0.0164906	0.0156213	0.0175452	0.0195996	0.017175	0.015639	0.0139712	0.0190609	0.0114836	0.0144726	0.0127641	0.0133654	0.0173456	0.00761171	0.0116595	0.0107959	0.0197915	0.0161999	0.0172967	0.00620181	0.0136826	0.0148805	0.0210751	0.0119366	0.0115671	0.0125294	0.0157881	0.0126411	0.0155872	0.0175517	0.0175839	0.0103848	0.0164706	0.0202026	0.0154785
TRUE	Plasma074	6-Phenoxynicotinic acid	C12 H9 N O3	Not the top hit	Full match	No results	No results		215.059	6.016	ddMS2 for preferred ion	0.0191353	0.0177425	0.0174228	0.0186278	0.0172595	0.0165407	0.0157733	0.0173626	0.0143937	0.0156743	0.0197457	0.0161336	0.0162548	0.0157507	0.0172527	0.017014	0.0151446	0.0182461	0.0177101	0.0180281	0.0195317	0.0179137	0.0175805	0.0151763	0.0152909	0.0167566	0.0151508	0.0155411	0.0155384	0.0173774	0.0149881	0.0172016	0.0184008	0.0156778	0.0163119	0.0172843	0.0140716	0.0131851
TRUE	Plasma076	4-Indolecarbaldehyde	C9 H7 N O	Full match	Full match	Full match	No results		145.053	4.794	ddMS2 for preferred ion	0.00290556	0.00299104	1.05425e-10	0.00368438	0.00481796	0.00578785	0.00528222	0.00724838	0.00830742	0.00876455	0.0059075	0.0050311	0.00391546	0.00395511	0.00549396	0.0051706	0.003474	0.00493185	0.00469437	0.00481851	0.00285656	0.00445031	0.00240048	0.00593932	0.00485082	0.00241542	0.00860084	0.00684964	0.00309001	0.00708662	0.00574392	1.09594e-10	0.00661567	0.00923465	1.02334e-10	0.00558685	0.00863692	0.00483087
TRUE	Plasma078	4-Ethoxy ethylbenzoate	C11 H14 O3	Full match	Full match	No results	No results		194.094	10.65	ddMS2 for preferred ion	0.00756398	0.0204906	1.05425e-10	0.00942759	0.0200618	0.0199971	0.0181542	0.0242786	0.0205332	0.00440961	0.00111435	0.0111379	0.0125535	1.05519e-10	0.0137478	0.0192815	0.0155837	0.00578638	0.0191285	0.0201745	0.00876828	0.0234378	0.00644487	0.0161129	0.0197816	1.08506e-10	0.0158797	0.0115234	1.01036e-10	0.00674977	0.00510321	0.0198638	0.0177948	0.0228158	0.0233528	0.0195256	0.0177349	0.0205219
TRUE	Plasma080	3-[(4-Methylpyrimidin-2-yl)thio]-1-phenylprop-2-en-1-one	C14 H12 N2 O S	No match	Full match	No results	No results		256.067	0.956	ddMS2 for preferred ion	0.00368978	0.00373068	0.00405045	0.00338128	0.00423363	0.00532462	0.0548186	0.00526332	0.00493503	0.00353237	0.00339003	0.00275914	0.00239496	0.0029452	0.00231973	0.00275019	0.00506148	0.00241574	0.00264006	0.00315216	0.0021839	0.0034386	0.00271507	0.00256541	0.00283926	0.0034511	0.00268285	0.00250551	0.00289033	0.00237941	0.0027771	0.00265259	0.00293273	0.00247885	0.00242735	0.00370397	0.00212074	0.00247407
TRUE	Plasma081	3,5-di-tert-Butyl-4-hydroxybenzaldehyde	C15 H22 O2	Full match	Full match	Full match	No results		234.161	12.198	ddMS2 for preferred ion	0.038934	0.0382188	0.0389761	0.037637	0.0375871	0.0369866	0.0355965	0.0383982	0.0371323	0.00696967	0.00707819	0.00919997	0.00426028	0.00553148	0.00245537	0.00760655	0.0099567	0.00681541	0.0019162	1.13267e-10	0.00148571	0.0430136	0.0292425	0.00245057	0.00578445	1.08506e-10	0.0366689	0.00363722	1.01036e-10	1.08243e-10	0.0534208	1.09594e-10	1.02955e-10	0.00353827	0.00286789	1.17807e-10	0.00239881	1.09948e-10
TRUE	Plasma082	3,5-Dimethyl-4- methoxybenzoic acid	C10 H12 O3	Full match	Full match	No results	No results		180.079	8.1	ddMS2 for preferred ion	0.00683664	0.00542166	0.00550783	0.00577348	0.00650003	0.00667151	0.0062058	0.00583526	0.00615395	0.00472571	0.00683983	0.00456677	0.00590712	0.00528633	0.00177565	0.00497229	0.00258237	0.00320792	0.00359611	0.00709063	0.00579983	0.00454762	0.00179661	0.00489108	0.00689393	0.00712574	0.00361778	0.0038332	0.00483253	0.00646654	0.00738557	0.00259514	0.0052663	0.00733709	0.00216617	0.00528403	0.00409329	0.00280799
TRUE	Plasma083	2-Naphthylamine	C10 H9 N	Full match	Full match	Partial match	No results		143.073	4.794	ddMS2 for preferred ion	0.184673	0.190704	0.190408	0.213683	0.198688	0.214095	0.209456	0.219862	0.213549	0.156281	0.239365	0.140858	0.164765	0.154557	0.163935	0.196479	0.0925717	0.141599	0.138742	0.247853	0.195583	0.223639	0.0781806	0.181408	0.167709	0.252225	0.156309	0.138584	0.156055	0.198895	0.172213	0.182691	0.214021	0.227569	0.133541	0.219453	0.260167	0.196779
TRUE	Plasma085	2-Amino-1,3,4-octadecanetriol	C18 H39 N O3	Full match	Full match	No results	No results		317.293	8.163	ddMS2 for preferred ion	0.000857255	0.00119699	0.000944467	1.14387e-10	1.05604e-10	1.06433e-10	1.04728e-10	1.12986e-10	1.14884e-10	0.00535655	0.00507788	0.00420308	0.0040793	0.00246874	0.0222658	0.003899	0.00441659	0.00405722	0.00416782	0.00503936	0.00288243	0.0111098	0.00328465	0.00487979	0.00391043	0.00432359	0.00224424	0.00227261	0.00506054	0.00917222	0.00353927	0.005187	0.00305488	0.00391802	0.00679212	0.00483595	0.0061388	0.0057833
TRUE	Plasma086	2-[(3S)-1-(1-Methyl-4-piperidinyl)-3-pyrrolidinyl]-1H-benzimidazole-5-carbonitrile	C18 H23 N5	No match	Invalid mass	No results	No results		309.194	7.073	ddMS2 for preferred ion	0.00806815	0.00859444	0.0081348	0.00874496	0.00810033	0.00834301	0.00848183	0.00935425	0.00901264	0.00502837	0.0109587	0.0109451	0.00795254	0.010604	0.00342755	0.00446735	0.00566991	0.00920511	0.00717605	1.13267e-10	0.00542677	0.0108697	0.0128603	0.00464185	0.00955372	0.00439303	0.00345442	0.0155891	0.0098644	0.0108153	0.00253106	0.00374234	0.00136708	0.00969723	0.0152956	0.00612743	0.0033307	0.00556642
TRUE	Plasma087	2,2,6,6-Tetramethyl-4-piperidinol	C9 H19 N O	Full match	Full match	No results	No results		157.147	8.837	ddMS2 for preferred ion	0.0175061	0.0184367	0.0193627	0.0171307	0.0178349	0.0179803	0.0165501	0.0184424	0.0179567	0.0189715	0.0178595	0.0179815	0.0179161	0.0185125	0.0185142	0.0159363	0.0182288	0.0210625	0.0144716	0.0179308	0.0176611	0.0154807	0.0167788	0.0168696	0.0161996	0.0160271	0.0177926	0.0164329	0.0167381	0.0248516	0.0161248	0.0183222	0.0174211	0.0184892	0.0180011	0.0199675	0.0164855	0.018501
TRUE	Plasma088	1-Linoleoyl glycerol	C21 H38 O4	Not the top hit	Full match	No results	No results		354.277	14.828	ddMS2 for preferred ion	0.0127352	0.0171558	0.0169917	0.0142209	0.0141856	0.0156862	0.0102221	0.0140654	0.00983785	0.00559317	0.00417867	0.00520433	0.00802736	0.00986156	0.00553379	0.00859718	0.00360669	0.00402581	0.00326309	1.13267e-10	0.0039062	0.0201284	0.00542926	0.0100316	0.00739726	0.00541453	0.00666155	0.00680933	0.00504262	0.00645961	0.00486954	0.0028195	1.02955e-10	0.00377576	0.00333162	0.00994191	0.00641904	0.0110834
TRUE	Plasma089	[Similar to: Zerumbone; ΔMass: 20.1323 Da]	C3 H11 N4 O2 P S	Full match	Invalid mass	No results	No results		198.035	0.66	ddMS2 for other ion	0.0636877	0.0604483	0.0646052	0.0670495	0.0618118	0.0698054	0.0657887	0.067192	0.0704039	0.06749	0.0603498	0.0552518	0.0547319	0.0677599	0.0448522	0.0619004	0.0232778	0.0720962	0.0612425	0.0766829	0.0632603	0.0594785	0.0738303	0.0555431	0.0666554	0.0720479	0.0504739	0.0605984	0.0721625	0.0587048	0.05541	0.0669678	0.0623571	0.0762569	0.054915	0.0731133	0.0612314	0.0640911
TRUE	Plasma090	[Similar to: Toliprolol; ΔMass: 105.1970 Da]		No results	Invalid mass	No results	No results		117.96	16.11	ddMS2 for preferred ion	0.00168702	0.0106765	0.00319153	0.00951242	0.0118954	0.00651814	0.00747532	0.0168241	0.00459729	0.00843652	0.0044392	1.03226e-10	0.00667018	0.0123047	0.0170024	0.0214234	0.00907179	0.0109546	1.08484e-10	0.0164958	0.00779001	0.00869563	0.0148858	0.0166056	0.00828376	0.00236176	0.0139055	0.00795223	0.00453785	0.00743122	0.0130804	0.00673872	1.02955e-10	0.00954439	0.010053	0.00557735	0.00450856	0.00635592
TRUE	Plasma091	[Similar to: Tobramycin; ΔMass: 291.1796 Da]	C6 H12 N2 O4	Full match	Invalid mass	No results	No results		176.08	1.163	ddMS2 for preferred ion	0.0787995	0.120858	0.103197	0.0669827	0.0669997	0.044704	0.0433106	0.0892338	0.0431764	0.0752781	0.0947198	0.0186313	0.0921272	0.0587564	0.0510522	0.0541811	0.00775733	1.08241e-10	0.0438768	0.0582007	1.0863e-10	1.09275e-10	0.0311118	0.00379545	0.0408248	0.0797549	1.02897e-10	1.03306e-10	0.049208	0.0722255	0.0587791	1.09594e-10	0.0579438	0.0439156	0.0555752	0.0534494	0.00264294	0.0561618
TRUE	Plasma092	[Similar to: tert-Butyl 4-(2,1,3-benzothiadiazol-4-ylsulfonyl)-1,4-diazepane-1-carboxylate; ΔMass: 102.0334 Da]	C5 H13 N8 O5 P	Full match	Invalid mass	No results	No results		296.075	0.476	ddMS2 for preferred ion	0.0183666	0.0112248	1.05425e-10	0.0238741	0.0172738	0.00639004	0.00641537	0.0113573	0.00803878	0.0114469	0.0254383	0.0190695	0.0127283	0.0162091	0.0205186	0.0185235	0.00725328	0.0147457	0.0212215	0.026357	0.011155	0.0120251	1.06018e-10	0.0136291	0.0191966	0.0187417	0.00951655	0.0186496	0.0204295	0.010713	0.0160895	0.018232	0.00879022	0.0109315	0.0196691	0.0225799	0.018394	0.0149445
TRUE	Plasma093	[Similar to: Taurochenodeoxycholic acid; ΔMass: 49.9828 Da]	C26 H43 N O5	Full match	Invalid mass	No results	No results		449.314	8.833	ddMS2 for preferred ion	0.0325474	0.0348162	0.0333257	0.0167203	0.0160551	0.0162439	0.017117	0.0167049	0.0163085	0.0246967	0.0447235	0.0223974	0.00336634	0.0552801	0.0040352	0.00562169	0.00132903	0.0794396	1.08484e-10	0.293941	0.0797211	0.00972312	0.011267	0.0125125	0.0176558	0.00739433	0.00477867	1.03306e-10	0.00551813	1.08243e-10	0.0986781	0.0774873	0.0436909	0.0183669	0.188139	0.0421893	0.0389215	0.0129939
TRUE	Plasma094	[Similar to: Sulfamerazine; ΔMass: 46.0421 Da]	C9 H6 N4 O S	Full match	Invalid mass	No results	No results		218.026	16.067	ddMS2 for other ion	0.00686846	0.0118657	0.00849754	0.00735481	0.0230315	0.0232077	0.0073451	0.025444	0.0847559	0.00954581	0.0063513	0.0117082	0.00856809	0.009808	0.0120087	0.00740842	0.00783968	0.0137248	0.012118	0.0173044	0.0136645	1.09275e-10	0.0172595	0.0123415	1.06924e-10	0.0193029	0.0163253	0.0147921	0.0132621	0.00400696	0.0195505	0.02631	0.0314183	0.0549341	0.0211311	1.17807e-10	0.0388719	0.0252912
TRUE	Plasma095	[Similar to: Ricinoleic acid methyl ester; ΔMass: 32.0265 Da]	C18 H32 O2	Full match	Invalid mass	No results	No results		280.24	15.917	ddMS2 for preferred ion	0.0237162	0.0322604	0.0380558	0.0302012	0.0186142	0.0307974	0.0199201	0.0252263	0.0261476	0.03549	0.0102695	0.0280287	0.0199597	0.0345075	0.037382	0.0224891	0.0101828	0.0146114	0.00967442	0.00152248	0.00445276	0.0168709	0.00445863	0.0206487	0.0163889	0.0208858	0.0228632	0.0214691	0.0214256	0.00547135	0.0212092	0.0100768	0.017231	0.0199858	0.00659333	0.0220577	0.0140578	0.0157292
TRUE	Plasma096	[Similar to: Prostaglandin D1; ΔMass: 234.1758 Da]	C2 H8 N4 O2	Full match	Invalid mass	No results	No results		120.065	0.837	ddMS2 for preferred ion	0.00280339	0.00222939	0.00259736	0.00225763	0.00265566	0.00377558	0.00277746	0.00423858	0.00296287	0.00259461	0.00434488	0.00216164	0.00146388	0.00374154	1.06949e-10	0.00255574	0.00486102	0.00183067	0.00234336	0.00226522	0.00477511	0.00308132	0.00902648	0.00140408	0.0023006	0.00185243	0.00191174	0.00317467	0.00206524	0.00191681	0.000970447	0.00214775	0.00635681	0.0016132	0.0036079	0.0010054	0.00219264	0.00120689
TRUE	Plasma097	[Similar to: PEG n8; ΔMass: -17.0262 Da]	C11 H34 N9 O4 P	Full match	Invalid mass	No results	No results		387.247	5.452	ddMS2 for preferred ion	0.00171976	0.00200998	0.00184906	0.00263705	0.0028253	0.00295269	1.04728e-10	1.12986e-10	1.14884e-10	0.00101059	0.000884204	0.00116481	0.00082667	0.00111618	0.000684601	0.000789056	0.000647372	1.08241e-10	0.00234414	0.00204668	0.00136009	0.0020294	0.000932564	0.000907956	0.000935353	0.00230411	0.000789456	0.000855705	0.000853078	0.00110643	9.85771e-11	0.000930674	0.00102756	0.000992271	0.00141565	0.00111645	0.00083032	0.000670844
TRUE	Plasma098	[Similar to: PEG n10; ΔMass: 26.9998 Da]	C13 H38 N9 O5 P	Full match	Invalid mass	No results	No results		431.273	5.586	ddMS2 for preferred ion	0.00184422	0.00217291	0.00158854	0.00231415	0.0021749	0.00234585	0.00242833	0.0024493	0.00225161	0.000829164	0.000725903	0.000854394	0.000822933	0.000686593	0.000622559	0.000673443	0.000615366	1.08241e-10	1.08484e-10	0.00201415	0.000955055	0.00212259	0.000841857	0.000802233	0.000949871	0.00206211	0.000714899	0.000757745	0.000677606	0.000980218	9.85771e-11	0.000761773	0.000938013	0.000799304	0.000888528	0.000817034	0.000665817	0.000721102
TRUE	Plasma099	[Similar to: Paromomycin; ΔMass: 491.3392 Da]	C2 H5 P S2	Full match	Invalid mass	No results	No results		123.957	16.224	ddMS2 for preferred ion	0.0118648	0.0107976	0.0126186	0.162777	0.00771708	0.00516695	0.00603032	0.0075435	1.14884e-10	0.175036	0.00538106	0.00832447	0.00646925	0.00693258	0.0274202	0.159718	0.00933108	0.00518267	0.0233697	0.0103328	0.0120886	0.00509677	0.00721173	0.0162835	1.06924e-10	0.0183781	0.00985909	0.0112528	0.0100447	0.0221527	0.0064517	0.00596733	0.00610383	0.00907654	1.02334e-10	0.00580807	0.0181353	0.00510682
TRUE	Plasma100	[Similar to: Palmitoylcarnitine; ΔMass: 112.1255 Da]	C15 H29 N O4	Full match	Invalid mass	No results	No results		287.209	7.074	ddMS2 for preferred ion	0.0264541	0.0274153	0.02614	0.027821	0.0252792	0.0265947	0.0258371	0.0281457	0.0279003	0.0117896	0.0130146	0.0191196	0.0117648	0.0254942	0.0241267	0.0104219	0.0108963	0.0114513	0.00455244	0.00267039	0.00553011	0.00979953	0.00521226	0.0122589	0.0204365	0.0210764	0.0119494	0.0129943	0.0409674	0.00820456	0.0118825	0.0118251	0.00668724	0.14654	0.0178902	0.0128684	0.0105119	0.00988211
TRUE	Plasma101	[Similar to: Palmitoyl sphingomyelin; ΔMass: -92.0988 Da]	C47 H91 N2 O5 P	Full match	Invalid mass	No results	No results		794.666	16.169	ddMS2 for other ion	1.04936e-10	0.0148523	0.00334161	0.017082	0.0114104	0.0247587	1.04728e-10	0.0284523	0.0165402	0.106319	0.0546849	0.0337493	0.0114362	1.05519e-10	0.00228406	0.0039078	1.07006e-10	0.00968915	0.014043	0.0163156	0.00473092	0.0245213	0.0784942	0.0805958	0.0383916	0.0410426	0.0213367	0.0630722	0.0607798	0.0442817	0.00903329	0.0504286	0.0189699	0.0584341	0.0454128	0.100621	0.050986	0.0722329
TRUE	Plasma102	[Similar to: Palmitoyl sphingomyelin; ΔMass: -64.0672 Da]	C45 H87 N2 O5 P	Full match	Invalid mass	No results	No results		766.635	16.078	ddMS2 for other ion	1.04936e-10	1.10024e-10	0.00404689	0.071051	0.00671837	0.0114954	0.00997255	0.0223006	0.00578114	1.0532e-10	1.04024e-10	1.03226e-10	1.02551e-10	1.05519e-10	1.06949e-10	0.0122211	0.015084	0.00952968	0.0183749	0.0140902	0.016828	0.0123263	0.0253785	0.0189566	0.00395965	1.08506e-10	0.00392003	0.0106343	0.0198849	0.0164405	0.0131272	0.0216231	0.0124086	0.020326	1.02334e-10	0.039158	0.0142878	0.0105415
TRUE	Plasma103	[Similar to: Palmitoyl sphingomyelin; ΔMass: 46.0425 Da]	C39 H68 N4 O4	Full match	Invalid mass	No results	No results		656.525	11.519	ddMS2 for other ion	1.04936e-10	1.10024e-10	1.05425e-10	0.0476114	1.05604e-10	0.00595323	0.00310364	0.00333714	0.000795451	1.0532e-10	1.04024e-10	1.03226e-10	1.02551e-10	0.014775	0.0291198	0.00556194	0.0222954	0.00831077	0.0174498	0.00520129	0.00705892	0.00414607	0.0648243	0.0230914	0.00387433	0.00813503	0.0051238	0.00243696	1.01036e-10	0.00204509	0.0126229	0.026579	0.0306151	0.0120976	0.00465882	0.00979974	0.00639817	0.00183525
TRUE	Plasma104	[Similar to: Palmitoyl sphingomyelin; ΔMass: 32.0269 Da]	C40 H70 N4 O4	Full match	Invalid mass	No results	No results		670.541	15.609	ddMS2 for other ion	0.0141883	0.000542028	1.05425e-10	0.145648	0.0538217	0.070904	0.0025711	1.12986e-10	1.14884e-10	0.00623698	1.04024e-10	1.03226e-10	0.00699889	0.0321081	0.170131	0.0885837	0.154912	0.171608	0.173786	0.0291759	0.244329	0.0836117	0.200379	0.131388	0.0300751	0.203348	0.0877386	0.0513038	0.0449798	0.0377969	0.0603398	0.13464	0.084152	0.120844	0.0790817	0.103325	0.199758	0.0494112
TRUE	Plasma105	[Similar to: Palmitoyl sphingomyelin; ΔMass: 3.9955 Da]	C31 H74 N10 O7	Full match	Invalid mass	No results	No results		698.572	15.995	ddMS2 for other ion	1.04936e-10	1.10024e-10	1.05425e-10	0.0732052	0.0044163	0.00854985	0.0451005	0.062589	0.0240085	1.0532e-10	1.04024e-10	1.03226e-10	1.02551e-10	1.05519e-10	0.00106563	0.0125847	0.0401715	0.0423005	0.0368288	0.0802399	0.00885963	0.0104717	0.0023629	0.0203534	0.0402817	0.0132529	0.0180116	0.0207856	0.03043	0.0170888	0.00228602	0.000660162	1.02955e-10	0.00128319	0.0647431	0.0162818	0.0185091	0.0720001
TRUE	Plasma106	[Similar to: Palmitoyl sphingomyelin; ΔMass: 20.0266 Da]	C39 H75 N2 O5 P	Full match	Invalid mass	No results	No results		682.541	13.408	ddMS2 for other ion	1.04936e-10	1.10024e-10	1.05425e-10	0.22541	0.399096	0.216229	1.04728e-10	0.264046	0.296946	1.0532e-10	1.04024e-10	0.0387999	0.0654974	1.05519e-10	0.418883	0.370912	0.263997	0.396555	0.378338	0.239683	0.237211	0.268406	0.466738	0.159151	0.161824	0.43253	0.137769	0.253181	0.212612	0.298706	0.200351	0.438066	0.258635	0.109946	0.374376	0.315772	0.348064	0.217913
TRUE	Plasma107	[Similar to: Palmitoyl sphingomyelin; ΔMass: 183.2347 Da]	C26 H50 N O7 P	Full match	Invalid mass	No results	No results		519.333	10.726	ddMS2 for preferred ion	0.883935	0.850631	0.837054	1.01892	1.11043	0.859385	0.968644	1.08053	0.939408	0.804618	0.990724	0.660269	0.904758	0.622531	0.387224	0.525432	0.531383	0.438373	0.894129	0.405426	0.670258	1.08463	0.692975	0.372269	0.91063	0.611042	0.871466	0.685766	1.07336	1.06869	0.974758	1.11966	0.229429	1.00334	0.284015	0.900111	0.515157	0.585573
TRUE	Plasma108	[Similar to: Palmitoyl sphingomyelin; ΔMass: 165.1882 Da]	C27 H56 N O7 P	Full match	Invalid mass	No results	No results		537.379	14.146	ddMS2 for preferred ion	0.00377861	0.00452466	0.00388987	0.00351987	0.00275236	0.00370879	0.00223568	0.00302853	0.00199091	0.00474367	0.00507979	0.00315593	0.00372949	0.00347211	1.06949e-10	0.0015889	0.00225173	0.00254166	0.0028592	0.00150535	0.00352715	0.00516765	0.00290324	0.00140283	0.00481114	0.00174867	0.000829698	0.00182383	0.00283158	0.00248601	0.00351216	0.00352898	0.00225984	0.00330581	1.02334e-10	0.00363362	0.00107777	0.00286522
TRUE	Plasma109	[Similar to: Palmitoyl sphingomyelin; ΔMass: 161.2521 Da]	C22 H49 N5 O6 P2	Full match	Invalid mass	No results	No results		541.315	10.021	ddMS2 for preferred ion	0.0129262	0.0132387	0.0130404	0.0149272	0.0155458	0.0138062	0.0179329	0.0180347	0.0104075	0.0208423	0.00339253	0.0072099	0.00545855	0.00666241	0.00526428	0.00447864	0.00480148	0.00852228	0.00735341	0.0179575	0.0124085	0.00700869	0.00575521	0.00628841	0.0175898	0.00614113	0.00392052	0.010111	0.00429708	0.0073381	0.045492	0.00312375	0.00766794	0.00757519	1.02334e-10	0.013535	0.00818448	0.00849021
TRUE	Plasma110	[Similar to: Palmitoyl sphingomyelin; ΔMass: 159.2350 Da]	C28 H50 N O7 P	Full match	Invalid mass	No results	No results		543.333	10.778	ddMS2 for preferred ion	0.257277	0.25104	0.245028	0.237814	0.275144	0.272896	0.243589	0.325241	0.263722	0.409765	0.175991	0.304333	0.258646	0.245123	0.233664	0.290859	0.267612	0.157489	0.318836	0.219342	0.20356	0.181374	0.341478	0.176806	0.356185	0.253823	0.185164	0.386775	0.386313	0.196294	0.382235	0.17378	0.168664	0.385769	0.0775847	0.357152	0.187576	0.293179
TRUE	Plasma111	[Similar to: Palmitoyl sphingomyelin; ΔMass: 135.2350 Da]	C30 H50 N O7 P	Full match	Invalid mass	No results	No results		567.333	10.754	ddMS2 for preferred ion	0.0669706	1.10024e-10	0.0580346	0.0712185	0.0671056	0.0698054	0.0663574	0.0698329	0.0724082	0.0974517	0.0341884	0.0643804	0.0469993	0.0394553	0.029769	0.0587037	0.0420114	0.0419906	0.0528362	0.0199601	0.0201642	0.0580558	0.0528293	0.0326686	0.0865622	0.0608458	0.115942	0.0592174	0.0492687	0.0329994	0.124779	0.0383722	0.0196263	0.0645808	0.0190915	0.0614341	0.0416214	0.0407247
TRUE	Plasma112	[Similar to: Palmitoyl sphingomyelin; ΔMass: 133.2194 Da]	C26 H48 N7 O5 P	Full match	Invalid mass	No results	No results		569.348	11.141	ddMS2 for preferred ion	0.0111638	0.0105107	0.00928363	0.0099338	0.00855897	0.010133	0.0111356	0.00934976	0.0102703	0.0245171	0.00533329	0.0112137	0.007421	0.00678431	0.00187816	0.00466191	0.00533596	0.006385	0.00884101	0.00802936	0.009413	0.00668795	0.0129409	0.00753719	0.0234766	0.00875403	0.00755465	0.009706	0.0091653	0.00993873	0.0130854	0.00304309	0.00474884	0.0159068	1.02334e-10	0.017005	0.00533196	0.00708448
TRUE	Plasma113	[Similar to: Palmitoyl sphingomyelin; ΔMass: 131.2038 Da]	C37 H49 N O4	Full match	Invalid mass	No results	No results		571.364	12.018	ddMS2 for preferred ion	0.00434828	0.00460863	0.00408196	0.00531273	0.00544711	0.00486759	0.00522867	0.00449705	0.00493651	0.013029	0.00425082	0.00528483	0.00396469	0.00402488	0.00320471	0.00253761	0.0046	0.00338058	0.00567321	0.0066704	0.00603631	0.00314832	0.00590958	0.00463227	0.0116905	0.00552015	0.00375929	0.00602647	0.00654265	0.00411828	0.00476683	0.004507	0.00291776	0.00627927	1.02334e-10	0.00858791	0.00432666	0.00525974
TRUE	Plasma114	[Similar to: O6-CM-dG; ΔMass: 173.0689 Da]	C5 H4 N4 O2	Full match	Invalid mass	No results	No results		152.033	1.273	ddMS2 for preferred ion	1.04936e-10	0.00136011	0.00199124	0.002142	0.00168593	0.00225227	0.0018515	0.00207186	0.00220479	0.00142058	0.00545682	0.00184205	0.00135794	0.00137865	0.00114985	0.00129261	0.000752835	0.00132365	0.00100576	0.00109052	0.00124489	0.00123165	0.00128482	0.000923006	0.00122779	0.00188366	0.00114012	0.00123678	0.00164364	0.00179028	0.00147826	0.00118386	0.00147996	0.00210048	0.00139396	0.0015063	0.00229839	0.00125648
TRUE	Plasma115	[Similar to: n-Pentyl isopentyl phthalate ; ΔMass: -19.8174 Da]	C10 H18 Cl4 O3	Full match	Invalid mass	No results	No results		326	9.719	ddMS2 for preferred ion	0.00647094	0.00269019	0.00581499	0.0021178	0.00219124	0.00222037	0.0025407	0.00334942	0.00207451	0.00286213	0.00205018	0.00222858	0.00419668	0.00432652	0.00230181	0.00196214	0.00211759	0.00254433	0.0039269	0.00202006	0.00224856	0.00182123	0.00251131	0.00202229	0.00138228	0.00208133	0.00199311	0.00195397	0.00218774	1.08243e-10	9.85771e-11	0.00258855	0.00160509	1.01523e-10	0.00224998	0.00194638	0.0024141	1.09948e-10
TRUE	Plasma116	[Similar to: NP-004089; ΔMass: 717.3461 Da]	C11 H21 N O4	Full match	Invalid mass	No results	No results		231.147	3.215	ddMS2 for preferred ion	0.00907493	0.0110301	0.00932903	0.0114281	0.0105036	0.0113035	0.00874518	0.0117192	0.009129	0.00847048	0.00759147	0.00674764	0.0063901	0.0148821	0.00281644	0.00209908	0.004478	0.00556933	0.00981938	0.0229204	0.00975938	0.0100363	0.0193311	0.0138837	0.0126817	0.00634798	0.00883066	0.00957513	0.0125038	0.0103258	0.00787963	0.0696112	0.0108072	0.0127611	0.0140422	0.00361673	0.00958088	0.0694306
TRUE	Plasma117	[Similar to: NP-004089; ΔMass: 663.2992 Da]	C15 H27 N O4	Full match	Invalid mass	No results	No results		285.194	6.636	ddMS2 for preferred ion	0.0353341	0.0301667	0.030477	0.0335021	0.0280074	0.0314411	0.0324189	0.0340754	0.034167	0.013617	0.0253348	0.0353732	0.0230211	0.0467772	0.02681	0.0182991	0.0156377	0.0137183	0.0205363	0.00273749	0.021111	0.0517586	0.0362326	0.0230278	0.0230319	0.0189537	0.0198239	0.0419554	0.0396409	0.0193538	0.00793996	0.0215203	0.00524384	0.0289885	0.034814	0.0238689	0.0230748	0.0265055
TRUE	Plasma118	[Similar to: Norketamine; ΔMass: -202.9872 Da]	C24 H20 Cl2 O S	Invalid mass	Invalid mass	No results	No results		426.064	9.726	ddMS2 for preferred ion	0.0306178	0.0190472	0.0352916	0.00513148	0.00778851	0.0191552	0.0162666	0.0229627	0.012789	0.0297424	0.0272201	0.0253649	0.0275226	0.00687641	0.00499023	0.0196917	0.0266383	0.00963682	0.0147788	0.0158954	0.02206	0.00638009	0.00948767	0.0151892	0.0221336	0.0184411	0.0182702	0.021827	0.0188821	0.0166905	0.0148349	0.0253942	0.0194649	0.0141618	0.0248294	0.029765	0.00492181	0.0190912
TRUE	Plasma119	[Similar to: Norfenfluramine; ΔMass: 17.0283 Da]	C7 H10 N2 O4	Full match	Invalid mass	No results	No results		186.064	1.087	ddMS2 for preferred ion	0.0413199	0.0321796	0.025837	0.0278461	0.0403135	0.0393641	0.0377349	0.00510636	0.0246462	0.0381254	0.00513398	0.0340723	1.02551e-10	0.0391184	0.0241317	0.00682993	0.0056482	0.0355892	1.08484e-10	0.0235763	0.0283409	0.027011	0.0264433	0.00476697	0.035293	0.00679556	0.0256134	0.0345687	0.035746	0.0380677	0.027393	0.0423211	0.0261625	0.0247568	1.02334e-10	0.0350956	0.0214257	0.0423806
TRUE	Plasma120	[Similar to: Norfenfluramine; ΔMass: -0.9823 Da]	C7 H12 N2 O5	Full match	Invalid mass	No results	No results		204.074	1.123	ddMS2 for other ion	0.00500437	0.00307474	0.00477762	0.0053914	0.00494115	0.0054248	0.00316957	0.0374375	0.0037297	0.0028361	0.0277249	0.00525728	0.0363482	0.00660174	0.00314718	0.0386703	0.0257453	0.00402432	0.0340297	0.0111036	0.00483469	0.00473767	0.00239863	0.0260219	0.00373972	0.0424124	0.00472905	0.00426087	0.00281221	0.00406027	0.00417327	0.00612958	0.00771105	0.00315662	0.025473	0.00546349	0.00451481	0.00508694
TRUE	Plasma121	[Similar to: N-Acetyl-L-cysteine; ΔMass: 36.0183 Da]		No results	Invalid mass	No results	No results		127.012	0.178	ddMS2 for other ion	0.00405208	0.00194538	0.00420046	0.00449883	1.05604e-10	0.00387205	0.00310814	0.00526771	1.14884e-10	0.00955453	0.00734858	0.0104676	0.00386806	1.05519e-10	0.00299612	0.00313502	0.00905484	0.00348292	0.00444429	1.13267e-10	1.0863e-10	0.00305662	0.00292521	0.0050874	0.00259098	0.00953709	0.00360637	1.03306e-10	0.00699145	0.00308232	0.00438351	0.0035779	0.00457203	0.00339104	0.00557197	0.00465677	0.00536689	0.00395982
TRUE	Plasma122	[Similar to: N8-Acetylspermidine; ΔMass: 17.0267 Da]		No results	Invalid mass	No results	No results		170.142	0.25	ddMS2 for preferred ion	0.0104602	0.00791268	0.00951775	0.00474843	0.00782879	0.0108348	0.015503	0.00765017	0.00693472	0.00568933	0.00562278	0.00542967	0.0018561	0.0137618	0.00751879	0.0158427	0.00645696	0.00684988	0.00962655	0.0103242	0.0109444	0.00807973	0.010378	0.00530365	0.00435726	0.00900082	0.00770092	0.0108636	0.00712167	0.00964596	0.00542741	0.00471965	0.00546274	0.00710339	0.00738003	0.0201524	0.00324712	0.00804035
TRUE	Plasma123	[Similar to: N2-{[(3R,4S)-3-{[5-(4-methoxyphenyl)-1,2-oxazol-3-yl]methyl}-4-piperidinyl]acetyl}-N2-methylglycinamide; ΔMass: 266.2155 Da]	C4 H7 O P S	Full match	Invalid mass	No results	No results		133.996	1.016	ddMS2 for preferred ion	0.00823239	0.0084611	0.00783613	0.00877607	0.00773087	0.00910978	0.00696234	0.00802659	0.00728122	0.00833015	0.00987042	0.00667636	0.0066732	0.0100469	0.00597695	0.00669209	0.00366588	0.0101014	0.00454719	0.00767839	0.0076304	0.00634123	0.00414069	0.00668195	0.0104096	0.0106933	0.00705345	0.00654344	0.0104093	0.00767565	0.00924469	0.00842798	0.00463972	0.00542284	0.00590145	0.00763764	0.00862807	0.00999972
TRUE	Plasma124	[Similar to: N2-[3-(Trifluoromethyl)phenyl]-4-[4-methyl-5-(methylthio)-4H-1,2,4-triazol-3-yl]thiophene-2-sulfonamide; ΔMass: 192.9650 Da]	C11 H12 Cl N O3	Full match	Invalid mass	No results	No results		241.05	6.822	ddMS2 for preferred ion	0.00166714	0.0017821	0.0017077	0.00226432	0.00236774	0.00164968	0.00165417	0.00184362	0.00175114	0.00207519	0.00200294	0.00180272	0.00168969	0.00216749	0.00216896	0.00198126	0.001546	0.0015847	0.00196799	0.00180623	0.00176871	0.00166572	0.00198469	0.00179583	0.00169639	0.00248639	0.00198014	0.00238815	0.00225505	0.00164544	0.00190953	0.00177461	0.00190191	0.00198781	0.00211477	0.0019368	0.00191113	0.0017309
TRUE	Plasma125	[Similar to: N-{4-[(2R,3R)-3-(Hydroxymethyl)-4-methyl-5-oxo-2-morpholinyl]phenyl}-3-phenylpropanamide; ΔMass: 220.0849 Da]	C10 H12 O	Full match	Invalid mass	No results	No results		148.089	10.391	ddMS2 for preferred ion	0.0052093	0.00584982	0.00626192	0.00494921	0.00467613	0.00450636	0.00460805	0.00576541	0.00543065	0.00417038	0.00474739	0.00454116	0.00371153	0.00410377	0.00542023	0.00498906	0.00520972	0.00538986	0.00512217	0.00477304	0.00406922	0.00405215	0.0047318	0.00501477	0.00463768	0.00541874	0.00359255	0.00502559	0.00542994	0.00444934	0.00483692	0.00494807	0.00471684	0.00505159	0.00471471	0.00496554	0.0046526	0.0053268
TRUE	Plasma126	[Similar to: N-{[(2R,4S,5R)-5-(3-Cyclopentyl-1-methyl-1H-pyrazol-5-yl)-1-azabicyclo[2.2.2]oct-2-yl]methyl}-2-furamide; ΔMass: 167.2159 Da]	C5 H6 N5 O3 P	Full match	Invalid mass	No results	No results		215.021	16.21	ddMS2 for other ion	0.352671	0.36052	0.403774	0.0786488	0.19258	0.220118	0.139164	0.10156	0.213998	0.416611	0.144734	0.243169	0.264306	0.303391	0.00597152	0.456185	0.460764	0.0824626	0.271222	0.115605	0.349091	0.179306	1.06018e-10	0.197286	0.0037193	1.08506e-10	0.18345	1.03306e-10	0.231211	0.0921452	0.193634	0.197334	0.270208	0.218961	0.197582	0.157579	0.320461	0.023191
TRUE	Plasma127	[Similar to: N-[Bis(4-fluorophenyl)methylene]-N-[(4-fluorobenzoyl)oxy]amine; ΔMass: 192.0213 Da]	C5 H5 N7	Full match	Invalid mass	No results	No results		163.061	0.66	ddMS2 for other ion	0.74463	0.711599	0.72865	0.806337	0.776066	0.753962	0.769329	0.797483	0.798236	0.801181	0.68002	0.61349	0.644264	0.754545	0.559814	0.732356	0.289401	0.820251	0.742336	0.837421	0.74842	0.697933	0.892625	0.614438	0.816786	0.844736	0.574488	0.736914	0.802102	0.696924	0.648068	0.799715	0.854673	0.816441	0.624898	0.839146	0.691269	0.811131
TRUE	Plasma128	[Similar to: N-[5,10-Dioxo-1-(2-thienylacetyl)dodecahydrodipyrrolo[1,2-a:3',2'-E][1,4]diazepin-7-yl]cyclopropanecarboxamide; ΔMass: 281.1511 Da]	C3 H7 N O P2	Full match	Invalid mass	No results	No results		135.001	0.659	ddMS2 for preferred ion	0.0200586	0.0128267	0.0162338	0.0186235	0.0148924	1.06433e-10	0.0137708	0.0143599	0.0142395	0.0141945	0.0151295	0.0123615	0.0142521	0.0165323	0.0125958	0.0146661	0.00789916	0.01303	0.0140333	0.0204501	0.0183318	0.0145215	0.019755	0.0130783	0.014698	0.0182889	0.0109886	0.0139207	0.0154986	0.0144883	0.0118547	0.0226934	0.0200394	0.0189794	0.0146789	0.0156115	0.0143376	0.0121626
TRUE	Plasma129	[Similar to: N-[4-(Aminosulfonyl)phenyl]-5-(morpholinosulfonyl)-2-furamide; ΔMass: 63.0322 Da]	C8 H5 N10 O5 P	Full match	Invalid mass	No results	No results		352.019	1.005	ddMS2 for preferred ion	1.04936e-10	0.00339436	0.00443449	0.00484655	0.00565098	0.00549377	0.00604762	0.00476989	0.00474554	0.00555622	0.00330379	0.00471434	0.00331812	0.00492753	0.0250851	0.00666597	0.00336613	0.00573263	0.00390491	0.0037399	0.00381886	0.00388689	0.0029758	0.00296151	0.00463	0.00449289	0.00497525	0.00314838	0.00466718	0.00218802	0.00447449	0.00445522	0.00340376	0.00318633	0.001587	0.00533543	0.00578249	0.00713738
TRUE	Plasma130	[Similar to: N,N-Diethyl-3-[(2S,5aS,8aR)-1-methyl-5-oxodecahydropyrrolo[3,2-E][1,4]diazepin-2-yl]propanamide; ΔMass: 157.2464 Da]	C H N O7	Full match	Invalid mass	No results	No results		138.975	0.167	ddMS2 for preferred ion	0.00778525	1.10024e-10	1.05425e-10	1.14387e-10	0.0149523	1.06433e-10	0.0113661	0.00948673	0.0291459	0.00185368	0.00587427	0.0103144	0.0235422	0.0117152	0.00798215	1.05467e-10	0.00200516	0.011044	1.08484e-10	0.00651698	0.00999333	1.09275e-10	0.00410322	9.95367e-11	1.06924e-10	0.00596852	0.00948014	0.00184652	0.000812083	0.0173975	9.85771e-11	0.00514463	0.00203799	0.0100776	0.00706217	0.0114879	0.00359631	0.00538292
TRUE	Plasma131	[Similar to: N-(4-Cyclohexylphenyl)thiourea; ΔMass: 99.0563 Da]		No results	Invalid mass	No results	No results		135.063	0.664	ddMS2 for preferred ion	0.00682556	0.00948723	0.00521084	0.00712332	0.00861637	0.0069739	0.00815609	0.0103561	0.0100617	0.00593091	0.010898	0.00752427	0.00733135	0.00921195	0.00707262	0.00718815	0.00831314	0.00768332	0.0108224	0.00778761	0.00696881	0.00972802	0.00746807	0.00602341	0.00849726	0.00918609	0.00583273	0.00878698	0.00779567	0.00845962	9.85771e-11	0.00711021	0.00858796	0.00661655	0.00530331	0.00636654	0.00580719	0.00626322
TRUE	Plasma132	[Similar to: N-(4-Cyclohexylphenyl)thiourea; ΔMass: 48.0426 Da]		No results	Invalid mass	No results	No results		186.076	8.269	ddMS2 for other ion	0.00584514	0.00370173	0.00410982	0.00251346	0.00344737	0.00340034	0.00469448	0.00846269	0.00199699	0.0058527	0.00782221	0.00429639	0.0101822	0.00423153	0.00208751	0.00601739	0.00920055	0.00135374	0.00589261	0.00518723	0.00195057	1.09275e-10	0.00565298	0.00767129	1.06924e-10	0.00390449	0.00265005	0.00702979	0.00333923	0.00341318	0.00707896	0.00461291	0.00328566	0.00640507	0.00155956	0.00797708	0.00523517	0.00937512
TRUE	Plasma133	[Similar to: N-(3-Chloro-2,6-dimethoxy-5-nitrobenzoyl)-N'-(2,6-dimethylphenyl)urea; ΔMass: 267.0857 Da]	C7 H5 Cl O	Full match	Invalid mass	No results	No results		140.003	4.764	ddMS2 for preferred ion	0.00261055	0.00283354	0.00261995	0.00249166	0.00264013	0.00288062	0.00202778	0.00239964	0.00298776	0.00289223	0.00266305	0.00310836	0.0025046	0.00231122	0.00295187	0.00307148	0.00255675	0.00305241	0.00290887	0.0026866	0.00269907	0.00260346	0.00241975	0.00277528	0.00297856	0.00273945	0.00274104	0.00254417	0.00287735	0.00269167	0.00247588	0.00269511	0.00186564	0.0030246	0.00296255	0.00327319	0.00258695	0.00297686
TRUE	Plasma134	[Similar to: N-(3-Amino-4-chlorophenyl)-2-hydroxybenzamide; ΔMass: 0.0022 Da]	C8 H15 N4 P S2	Full match	Invalid mass	No results	No results		262.049	8.829	ddMS2 for preferred ion	1.04936e-10	1.10024e-10	1.05425e-10	1.14387e-10	1.05604e-10	1.06433e-10	1.04728e-10	1.12986e-10	1.14884e-10	0.00187164	0.00705767	0.000880557	1.02551e-10	0.0049252	0.00705013	0.00710667	0.00103885	0.00580534	0.00420308	0.00483091	0.00460173	0.00230874	0.00545629	0.00546905	0.0053221	0.00508525	0.00591681	0.00738341	0.00763684	0.00675438	0.00771124	0.00643424	1.02955e-10	0.000537163	0.00240713	0.00421167	0.00106065	0.00259358
TRUE	Plasma135	[Similar to: N-({(2R,4S,5R)-5-[3-(4-Fluorophenyl)-1-methyl-1H-pyrazol-5-yl]-1-azabicyclo[2.2.2]oct-2-yl}methyl)acetamide; ΔMass: 248.6907 Da]		No results	Invalid mass	No results	No results		107.511	11.505	ddMS2 for preferred ion	0.00650125	0.0067223	0.00460661	1.14387e-10	0.00962391	0.00200996	1.04728e-10	1.12986e-10	0.00478593	1.0532e-10	0.00715053	0.00210498	0.00300948	0.00892835	0.00863972	0.00440462	1.07006e-10	0.00843162	1.08484e-10	0.00131233	0.00302664	0.00575802	0.00158954	0.0114058	1.06924e-10	0.00413383	0.00391821	0.00349991	0.00163177	0.00711765	0.0011723	0.00923005	0.0160866	0.0039637	0.00165469	0.00242857	0.00401251	0.00151061
TRUE	Plasma136	[Similar to: Mupirocin; ΔMass: 404.3836 Da]		No results	Invalid mass	No results	No results		95.9149	0.787	ddMS2 for preferred ion	0.0320465	0.039388	0.0465476	0.0427527	0.0378529	0.0378122	0.0566502	0.056403	0.0443958	0.0526737	0.0421474	0.0407639	0.0516361	0.06788	0.0395547	0.045687	0.0258595	0.0612084	0.0304115	0.0468618	0.0526889	0.0358976	0.0323346	0.0437507	0.0578141	0.0452181	0.0381991	0.0499821	0.0459599	0.0375132	0.0478581	0.0353781	0.0374021	0.0370873	0.0448767	0.0648724	0.0332532	0.047431
TRUE	Plasma137	[Similar to: Mupirocin; ΔMass: 262.2146 Da]	C12 H14 O5	Full match	Invalid mass	No results	No results		238.084	6.359	ddMS2 for preferred ion	0.0152616	0.0167633	0.0149916	0.0170083	0.0148206	0.0150333	0.0146639	0.0161725	0.0164328	0.00283153	0.00598663	0.00653389	0.00720996	0.00158084	0.00138601	0.00525257	0.00373387	0.0036024	0.0014668	1.13267e-10	1.0863e-10	0.00742799	0.00288598	0.00215663	0.0025329	0.000815332	0.0134581	0.00175921	0.000884479	1.08243e-10	0.039981	0.00102084	1.02955e-10	0.00411627	0.00269918	0.000703319	0.00266965	1.09948e-10
TRUE	Plasma138	[Similar to: Microcystin-YR; ΔMass: 942.4808 Da]	C8 H6	Full match	Invalid mass	No results	No results		102.047	2.317	ddMS2 for preferred ion	0.0457863	0.0449615	0.0435921	0.575585	0.0440286	0.0444864	0.51845	0.0456084	0.04588	0.0467486	0.731472	0.0362591	0.0433144	0.0537918	0.354311	0.457789	0.0238628	0.045941	0.0258626	0.0494075	0.0489513	0.0478498	0.42564	0.592848	0.587701	0.0471298	0.424669	0.0385177	0.0373866	0.541491	0.53591	0.515132	0.0390633	0.0422079	0.582839	0.602492	0.0424085	0.484643
TRUE	Plasma139	[Similar to: Medrysone; ΔMass: -86.0731 Da]	C21 H43 N4 O3 P	Full match	Invalid mass	No results	No results		430.308	11.926	ddMS2 for preferred ion	0.00755909	0.00707962	0.00820087	0.00778421	0.00693875	0.00727144	0.00684712	0.00600014	0.00595259	0.00482066	0.00884469	0.00632287	0.00519767	0.010238	0.00482484	0.00527822	0.00201329	0.00319029	0.00349847	0.00835617	0.00339104	0.00452957	0.00373162	0.00615179	0.0089696	0.00663886	0.00517118	0.00567909	0.00484128	0.00898483	0.00776289	0.00327901	0.00306728	0.00999058	0.00402471	0.00603432	0.00609822	0.00494234
TRUE	Plasma140	[Similar to: L-Lysine; ΔMass: 17.0960 Da]	C3 H4 N3 O P	Full match	Invalid mass	No results	No results		129.01	0.661	ddMS2 for preferred ion	0.0500079	0.021108	0.0215733	0.0251037	0.0233581	0.0210906	0.0225322	0.0217506	0.0241673	1.0532e-10	0.0211958	0.019206	0.0222037	0.0239682	0.0155824	0.022995	0.00928245	0.0248054	0.0235511	1.13267e-10	0.0477379	0.0209755	0.0234149	0.0167084	0.0233481	0.0583555	0.0180373	0.0211796	0.028437	0.0201395	0.0221659	0.0228107	0.02295	0.0247906	1.02334e-10	0.0623588	0.0245355	0.0238653
TRUE	Plasma141	[Similar to: Linezolid; ΔMass: 236.0959 Da]		No results	Invalid mass	No results	No results		101.048	1.165	ddMS2 for preferred ion	0.00811398	0.0130615	0.0123093	0.0144853	0.010244	0.00825689	0.011679	0.00650011	0.00491157	0.00692524	0.0107168	0.00540969	0.0116636	0.00749116	0.00890548	0.00691758	0.00547998	0.00433259	0.00615038	0.0103612	0.011769	0.007572	0.00898872	0.00811124	1.06924e-10	0.00855466	0.00584669	0.00908076	0.00817209	0.0170999	0.0156328	0.00558526	0.0018451	0.016548	0.0039132	0.00862023	0.00536313	0.00393291
TRUE	Plasma142	[Similar to: L-Histidine; ΔMass: 0.0348 Da]	C3 H10 N O4 P	Full match	Invalid mass	No results	No results		155.035	0.791	ddMS2 for preferred ion	0.00200802	0.00161743	0.00152466	0.00218184	0.0025096	0.0011633	1.04728e-10	0.00218008	0.00245248	0.00142795	0.00348722	0.00137301	0.00191273	0.00230648	0.00219916	0.00203366	1.07006e-10	0.00159077	0.00247446	0.0033816	0.000932354	0.0025227	1.06018e-10	0.00280223	1.06924e-10	0.00181526	0.000955151	0.00289501	0.00211719	0.00206981	0.00155216	0.00171198	0.00225959	0.00258765	0.000698778	0.00159186	0.0021626	0.00200293
TRUE	Plasma143	[Similar to: L-Glutamine; ΔMass: -0.0363 Da]	C6 H14 N2 O2	Full match	Invalid mass	Partial match	No results		146.105	1.062	ddMS2 for preferred ion	0.00322947	0.00367546	0.00325666	0.00296692	0.00346911	0.00436286	1.04728e-10	0.00539564	0.00411538	1.0532e-10	0.00286522	0.0031992	1.02551e-10	0.00359965	0.00339175	1.05467e-10	1.07006e-10	0.00247076	0.00296954	0.00634741	0.003732	0.00326695	0.0037125	0.00344365	0.00401531	0.00178784	0.00383751	0.00214288	0.00332477	0.00601406	0.00727366	0.0038877	0.00313015	0.00734013	0.00216171	0.00488392	0.00383978	0.00480292
TRUE	Plasma144	[Similar to: L-Cystine; ΔMass: 92.9708 Da]	C5 H9 N O4	Full match	Invalid mass	Partial match	No results		147.053	0.809	ddMS2 for preferred ion	0.00464621	0.00427907	0.00376349	0.00421923	0.00458055	0.034594	0.00418032	0.00336256	0.00519495	0.00287478	0.0023189	0.0383052	0.00266255	0.00374005	0.0298491	0.00579702	0.00319827	0.00271572	0.00358656	0.00340463	0.00273649	0.0136319	0.00272842	0.0039655	0.0109969	0.00327199	0.00225306	0.0359321	0.00383419	0.0036155	0.00435904	0.0380245	0.00224292	0.00516011	0.003267	0.00368096	0.00499509	0.00347607
TRUE	Plasma145	[Similar to: L-(+)-Citrulline; ΔMass: 17.0267 Da]	C6 H10 N2 O3	Full match	Invalid mass	No results	No results		158.069	1.073	ddMS2 for preferred ion	0.0156597	0.0144184	0.0102604	0.00838448	0.0100017	0.00860543	0.0103818	0.0105068	0.00908293	0.0122034	1.04024e-10	0.00914594	0.0202993	1.05519e-10	0.00962315	0.010113	0.00994688	0.0104896	0.0106118	0.0121414	0.00843902	0.00947101	0.0112404	0.0100076	0.0145351	0.0143115	0.010408	0.0135358	0.0111386	0.0116538	0.0107158	0.010334	0.0077588	0.0107143	0.00680021	0.0141586	0.0166305	0.0218607
TRUE	Plasma146	[Similar to: L-(-)-Methionine; ΔMass: 17.0266 Da]	C5 H8 O2 S	Full match	Invalid mass	No results	No results		132.024	1.241	ddMS2 for preferred ion	0.048925	0.0474828	0.0475313	0.0531697	0.054416	0.0528183	0.0482764	0.050002	0.0537833	0.0442735	0.070385	0.0391824	0.0540427	0.0427654	0.0316703	0.0366217	0.00907063	0.0412507	0.0324944	0.058241	1.0863e-10	0.0541445	1.06018e-10	0.0330656	0.0463766	1.08506e-10	0.0462707	0.0428432	0.0425075	0.0644255	0.0475136	0.0459183	0.0357024	0.0666496	1.02334e-10	0.0536051	0.0427116	1.09948e-10
TRUE	Plasma147	[Similar to: Kanamycin; ΔMass: 308.1585 Da]	C8 H17 P S	Full match	Invalid mass	No results	No results		176.08	1.782	ddMS2 for preferred ion	0.0134574	1.10024e-10	0.00575482	0.0126778	0.0253784	0.00581668	0.0154823	0.00892865	0.0186537	0.0144072	0.0116921	0.00472367	0.0322078	0.0266672	0.0199584	0.0148793	0.00521759	1.08241e-10	0.0169229	0.0216129	0.0212832	0.0178006	0.00662991	0.00905868	0.00867645	0.0259949	0.0125377	0.0168725	0.00988002	0.0103521	0.0100056	0.0124565	0.0248852	0.0134004	0.0375656	0.0138163	0.0183155	0.0109762
TRUE	Plasma148	[Similar to: Irgafos 168; ΔMass: 188.1567 Da]	C22 H44 N4 O2 P2	Full match	Invalid mass	No results	No results		458.295	14.869	ddMS2 for preferred ion	0.00958424	0.00942356	1.05425e-10	0.00869563	0.0061099	0.00595302	0.00350392	0.00492829	0.00459805	0.0144272	0.0216756	0.013957	1.02551e-10	0.0168538	0.0109285	0.00474539	0.00938445	0.00935508	0.00882783	0.0116579	0.0121258	0.00625428	0.0122544	0.00720868	0.00493647	0.00590644	0.00540948	0.00622363	0.00427269	0.00770357	0.00826744	0.00648148	0.0138367	0.0051553	0.00673332	0.00700533	0.0109362	0.00578731
TRUE	Plasma149	[Similar to: Hexyl octyl phthalate; ΔMass: 158.1672 Da]	C12 H12 O3	Full match	Invalid mass	No results	No results		204.079	13.207	ddMS2 for preferred ion	0.00840782	0.0118423	0.0103273	0.00931548	0.00704281	0.0107511	0.0101915	0.0116132	0.0101761	0.00504079	0.00518288	0.00496248	0.00659618	0.00607804	0.00624014	0.00537975	0.00516052	0.00531061	0.0045403	0.00472789	0.00399485	0.00394349	0.00576368	0.0055321	0.00357118	0.00587541	0.00392803	0.00431892	0.00455488	0.00418966	0.00411964	0.00548451	0.00457011	0.00458511	0.00556129	0.00607489	0.00480255	0.00518374
TRUE	Plasma150	[Similar to: Fluazifop-butyl; ΔMass: 293.0872 Da]	C7 H6	Full match	Invalid mass	No results	No results		90.0473	4.777	ddMS2 for preferred ion	0.00791588	0.00292022	0.00217991	0.00262337	0.0030702	0.00325575	0.00316879	0.00259437	0.00298822	0.00282275	0.00246184	0.00272841	0.00267971	0.00297613	0.0029227	0.0037529	0.00369947	0.00270366	0.0028078	0.0081578	0.00333827	0.00289656	0.00246407	0.00271776	0.00247828	0.00308181	0.00315795	0.00293841	0.00273398	0.00817868	0.00892469	0.00233467	0.00247752	0.00263491	0.00267756	0.00301761	0.00343577	0.00275574
TRUE	Plasma151	[Similar to: Fluazifop-butyl; ΔMass: 293.0871 Da]		No results	Invalid mass	No results	No results		90.0474	2.317	ddMS2 for preferred ion	0.00432468	0.00402537	0.00422045	0.00579005	0.00443042	0.0035552	0.00484002	0.00419215	0.00377954	0.0036429	0.00570536	0.00360192	0.00604339	0.00542834	0.00276035	0.00396935	0.00244268	0.00416282	0.00238526	0.004455	0.00380571	0.00472955	0.00316358	0.0045207	0.00537096	0.00383484	0.00429351	0.00445346	0.00382502	0.00413942	0.00405677	0.00416508	0.00383963	0.00439892	0.0043544	0.00502623	0.00439196	0.00392829
TRUE	Plasma152	[Similar to: Florfenicol; ΔMass: 187.9478 Da]	C3 H11 N3 O3 S	Full match	Invalid mass	No results	No results		169.053	4.795	ddMS2 for preferred ion	0.00213567	1.10024e-10	0.00215231	0.00244141	0.00188456	0.00250732	0.00225556	0.00215097	1.14884e-10	0.00194305	0.00285501	0.00145506	0.0023921	0.00180675	1.06949e-10	0.00127006	0.000452629	0.00133584	0.00109367	0.00269714	0.00239627	1.09275e-10	0.000379978	0.00160615	0.00324554	0.00263447	0.00137659	0.00187217	0.00282231	0.00313514	0.00296512	0.00054889	0.00167617	0.00291751	0.000589046	0.00212368	0.00198275	1.09948e-10
TRUE	Plasma153	[Similar to: FAB-144; ΔMass: -203.0678 Da]	C25 H39 N7 O4 S	Full match	Invalid mass	No results	No results		533.279	10.983	ddMS2 for other ion	0.0100719	0.00913054	0.00919102	0.00871644	0.00781792	0.00741916	0.00638899	0.00563844	0.00452825	0.0129632	0.00912675	0.010472	0.00779854	0.00659222	0.0051417	0.00519087	0.00392754	0.00591286	0.0066555	0.00704103	0.00736699	0.00671542	0.00572149	0.00460708	0.0106293	0.00701738	0.00624498	0.00500009	0.00745822	0.00720022	0.00471266	0.00958269	0.00314331	0.00587704	0.00350361	0.00894909	0.00446993	0.00431217
TRUE	Plasma154	[Similar to: Evonine; ΔMass: 645.2030 Da]	C4 H9 N2 P	Full match	Invalid mass	No results	No results		116.05	4.776	ddMS2 for preferred ion	0.00168195	0.00169539	0.00175307	0.00174202	0.00173617	0.00204248	0.00182187	0.00206263	0.00194435	0.00152033	0.00216319	0.00168485	0.00179693	0.00165978	0.00180653	0.00203373	0.0010183	0.00131907	0.0013661	0.00250826	0.00206917	0.00154055	0.00113768	0.00158764	0.00220883	0.0026091	0.00168921	0.00172199	0.00146858	0.00215437	0.0018389	0.00080755	0.00168534	0.00168697	0.00130102	0.00135334	0.00140755	0.000939817
TRUE	Plasma155	[Similar to: Eucalyptol; ΔMass: 18.1278 Da]	C8 H5 Cl	Full match	Invalid mass	No results	No results		136.008	4.764	ddMS2 for preferred ion	0.274269	0.208094	0.268485	0.267644	0.280189	0.270016	0.270312	0.270707	0.269514	0.205481	0.267736	0.274912	0.260742	0.263464	0.263185	0.278102	0.26706	0.276651	0.274752	0.270553	0.265591	0.27461	0.274246	0.26094	0.264546	0.274486	0.262777	0.260209	0.28078	0.275404	0.257318	0.264136	0.257383	0.266503	0.270503	0.274118	0.261069	0.278717
TRUE	Plasma156	[Similar to: Ethylenediaminetetraacetic acid (EDTA); ΔMass: 58.0057 Da]	C8 H14 N2 O6	Full match	Invalid mass	No results	No results		234.085	1.151	ddMS2 for preferred ion	0.141924	0.219524	0.150523	0.143488	0.16448	0.222648	0.148976	0.182531	0.404209	0.141556	0.161216	0.14342	0.216155	0.169771	0.151245	0.156897	0.127842	0.0930984	0.184864	0.15773	0.153668	0.140388	0.0937225	0.160431	0.142964	0.201814	0.154384	0.140597	0.102553	0.199916	0.127474	0.129295	0.138235	0.124446	0.177701	0.154906	0.148008	0.189763
TRUE	Plasma157	[Similar to: Ethylenediaminetetraacetic acid (EDTA); ΔMass: 46.0056 Da]	C4 H11 N10 O P	Full match	Invalid mass	No results	No results		246.085	1.158	ddMS2 for preferred ion	0.00644296	0.00842796	0.00667217	0.00741929	0.00823851	0.00397926	0.00721267	0.0137906	0.00707607	0.00438638	0.00612532	0.00604702	0.012246	0.00731767	0.00592922	0.00619907	0.00534168	0.0060975	0.00641893	0.00860738	0.00524212	0.0075533	0.0048876	0.00648429	0.00640592	0.00806819	0.00668087	0.00667689	0.00496908	0.00649772	0.00642477	0.0062798	0.00469579	0.00635484	0.00811417	0.0062914	0.00736235	0.00492464
TRUE	Plasma158	[Similar to: Ethylenediaminetetraacetic acid (EDTA); ΔMass: -345.0015 Da]		No results	Invalid mass	No results	No results		637.092	1.135	ddMS2 for preferred ion	0.00338109	0.00510951	0.00200378	0.00511779	0.00414727	0.00377344	0.00284877	0.00390464	0.00222154	0.00344184	0.00319209	0.00346324	0.0064656	0.00394419	0.00205515	0.00369929	0.00388072	0.00255069	0.0051155	0.00381739	0.00322368	0.00285784	0.00245769	0.00434124	0.00279008	0.00340924	0.00270317	0.00259291	0.00383181	0.00409473	0.00238691	0.00247195	0.0025352	0.00180671	0.00199655	0.0034743	0.00208026	0.00241715
TRUE	Plasma159	[Similar to: Ethylene glycol tetraacetic acid (EGTA); ΔMass: 221.1813 Da]		No results	Invalid mass	No results	No results		158.962	0.4	ddMS2 for preferred ion	0.00787933	0.0117181	1.05425e-10	0.00516834	1.05604e-10	0.00959021	0.0134227	0.0179823	0.033789	0.0119554	0.0166013	0.0110017	0.00582063	0.0195934	0.0182359	0.0139345	0.0458585	0.00965187	0.012644	0.0121666	0.00586781	0.00685865	0.0395329	0.00736219	0.00941542	0.00227489	0.0126788	0.0111122	0.0132084	0.00619747	0.00372382	0.0142669	0.0123099	0.00556311	0.00723942	0.0181983	0.0106518	0.0104111
TRUE	Plasma160	[Similar to: Ethylene glycol tetraacetic acid (EGTA); ΔMass: 221.0901 Da]	C6 H9 N O4	Full match	Invalid mass	No results	No results		159.053	0.884	ddMS2 for preferred ion	0.0298767	0.0296353	0.0325727	0.0314463	0.0297664	0.0317749	0.0326334	0.0401356	0.0285645	0.022125	0.0220549	0.0227287	0.0361697	0.0200358	0.0309914	0.0272168	0.0346075	0.0300802	0.0336226	0.026997	0.0271251	0.0297365	0.0247302	0.0274341	0.0260241	0.0223717	0.0311818	0.0255902	0.0307582	0.0274443	0.0254114	0.0280261	0.0242927	0.0332078	0.0260513	0.0283684	0.0302765	0.0259167
TRUE	Plasma161	[Similar to: Estriol; ΔMass: 82.1479 Da]		No results	Invalid mass	No results	No results		206.025	8.827	ddMS2 for preferred ion	1.04936e-10	1.10024e-10	1.05425e-10	1.14387e-10	1.05604e-10	1.06433e-10	1.04728e-10	1.12986e-10	1.14884e-10	0.0299192	0.0240159	0.00472149	0.0212735	0.00118194	0.0252487	0.00699452	0.0292779	0.0184811	0.00355488	0.0139044	0.00310613	0.0129859	0.00114061	0.0235343	0.0207871	0.0220464	0.029709	0.00726252	0.0239049	0.0159264	0.0237714	0.0207004	1.02955e-10	0.0260658	0.0206018	0.00610179	0.0051625	0.0310481
TRUE	Plasma162	[Similar to: Estriol; ΔMass: 52.2414 Da]	C3 H2 N4 O3 P2 S	Full match	Invalid mass	No results	No results		235.931	0.304	ddMS2 for preferred ion	0.00419139	0.00453897	0.00297005	0.00752987	0.00422642	0.00276373	0.00435281	0.00329624	0.00458408	0.00589948	0.0106938	0.00855624	0.00514893	0.00622876	0.0047149	0.00465942	0.00518627	0.00648259	0.00404495	0.00317228	1.0863e-10	0.00385363	0.00471339	0.00570314	0.0094933	1.08506e-10	0.0025072	0.00419723	0.00515835	1.08243e-10	0.00218457	0.00525654	0.00417073	0.00515198	0.00313985	0.00577028	0.00303919	0.00324335
TRUE	Plasma163	[Similar to: Epigallocatechin gallate; ΔMass: 274.0478 Da]	C8 H8 O5	Full match	Invalid mass	No results	No results		184.037	6.169	ddMS2 for preferred ion	0.0105365	0.0110562	0.0110714	0.0125569	0.0105327	0.0111484	0.0109818	0.011237	0.0111236	1.0532e-10	0.000972751	0.0100743	0.0127732	0.0156555	0.0095449	0.01781	0.081228	1.08241e-10	0.00412696	1.13267e-10	0.00587725	0.0642117	0.0114622	0.00749314	0.0025982	0.000668437	1.02897e-10	0.00403726	0.00827875	0.00184725	0.00355826	0.00350723	1.02955e-10	0.00811211	0.00136152	0.00189975	0.00818293	0.00109625
TRUE	Plasma164	[Similar to: DL-Glutamine; ΔMass: 0.0477 Da]	C5 H6 O5	Full match	Invalid mass	No results	No results		146.021	1.255	ddMS2 for preferred ion	0.00213982	0.00226771	0.00138843	0.00210439	0.00155397	0.00254653	0.00167461	0.00215674	0.00781509	0.00180586	0.001138	0.0067303	0.00129687	0.00241232	0.00143148	0.00716582	0.00121355	1.08241e-10	0.0122325	0.00660889	0.00923103	0.00175054	0.0106962	0.00113682	0.00115466	0.00221695	0.00271978	0.00249699	0.00184717	0.00261453	0.0011324	0.00256092	0.00761962	0.00159651	0.000351258	0.00192325	0.00167972	0.00219635
TRUE	Plasma165	[Similar to: DL-Dipalmitoylphosphatidylcholine; ΔMass: -79.1142 Da]	C49 H88 N4 O5	Full match	Invalid mass	No results	No results		812.676	16.359	ddMS2 for preferred ion	0.0082383	0.0439424	0.0030164	0.0243816	0.0344606	0.0201244	0.019659	0.0266449	0.0167172	0.0751866	0.0156238	0.00905831	0.00937594	1.05519e-10	0.0018534	0.00567859	0.00549085	0.00688235	0.0120739	0.00150913	0.0136831	0.0146971	0.0395505	0.0261577	0.0428163	0.00989368	0.0248649	0.00993372	0.00434024	0.0303874	0.0178986	0.0561342	0.0176229	1.01523e-10	0.0149373	0.0288509	0.0819541	0.0125676
TRUE	Plasma166	[Similar to: DL-Dipalmitoylphosphatidylcholine; ΔMass: -76.0308 Da]	C46 H84 N O8 P	Full match	Invalid mass	No results	No results		809.593	15.958	ddMS2 for preferred ion	1.04936e-10	0.00713617	1.05425e-10	0.30004	1.25745	0.0602356	0.0416609	0.226218	0.320236	0.0908121	0.0852514	0.0127976	0.0302488	0.0406967	1.06949e-10	0.0201321	0.0703184	0.534793	1.46618	0.682989	0.567524	1.24975	0.0752771	0.0216729	0.196959	0.390027	1.50811	0.00517009	0.36299	0.372144	0.0381732	0.437942	0.431687	0.0316977	0.0284941	0.26304	1.01663e-10	0.133709
TRUE	Plasma167	[Similar to: DL-Dipalmitoylphosphatidylcholine; ΔMass: 550.5680 Da]	C4 H2 N5 O2 P	Full match	Invalid mass	No results	No results		182.994	16.307	ddMS2 for preferred ion	0.0202869	0.0135324	0.0353028	0.00638071	0.00761086	0.00903847	0.00366058	0.0139189	0.0241191	0.0460483	0.0145359	0.00271645	0.0203569	0.0114799	0.0541102	0.0251995	0.010101	0.021393	0.0325533	0.0208891	1.0863e-10	1.09275e-10	0.0140867	0.0100301	0.00395418	0.00681025	0.0292528	0.0151781	1.01036e-10	0.0140775	0.0188252	0.00715593	0.00833412	0.0070563	0.000646234	0.0220962	0.00579402	0.0113004
TRUE	Plasma168	[Similar to: DL-Dipalmitoylphosphatidylcholine; ΔMass: 550.4963 Da]	C5 H14 N O4 P	Full match	Invalid mass	No results	No results		183.066	10.985	ddMS2 for preferred ion	0.00603297	0.00639391	0.00634468	0.00574072	0.00893954	0.00445302	0.00444455	0.00410922	0.00300442	0.00715641	0.00506395	0.00471279	0.00585989	0.00420897	0.00422478	0.00261932	0.00424983	0.0075127	0.00280771	0.00669334	0.0041265	0.00418212	0.00248354	0.00283279	0.00802382	0.00400143	0.00361975	0.0027004	0.0057032	0.00289832	0.00282861	0.00283632	0.00216309	0.00226838	0.00305533	0.006235	0.0025938	0.00214839
TRUE	Plasma169	[Similar to: DL-Dipalmitoylphosphatidylcholine; ΔMass: -52.0310 Da]	C44 H84 N O8 P	Full match	Invalid mass	No results	No results		785.593	15.966	ddMS2 for preferred ion	0.0474119	1.10024e-10	0.579085	1.87028	0.45955	0.522834	0.100694	0.0890284	1.19289	1.0532e-10	0.113027	0.287274	0.150409	0.64155	0.121487	0.0997606	0.0278636	0.283911	2.9259	0.979038	0.956353	0.74343	1.46883	0.712021	0.0333524	0.471979	0.593123	2.72771	1.19893	1.83754	0.956763	0.592167	0.58066	0.885069	0.0618161	0.663432	0.393029	0.635572
TRUE	Plasma170	[Similar to: DL-Dipalmitoylphosphatidylcholine; ΔMass: 45.0104 Da]	C38 H77 N2 O6 P	Full match	Invalid mass	No results	No results		688.552	15.567	ddMS2 for preferred ion	0.00105976	0.00426482	1.05425e-10	0.194634	0.0508658	0.0623127	0.0953066	0.100586	0.0252581	1.0532e-10	0.00484771	1.03226e-10	0.00075709	0.00818837	0.165118	0.0879344	0.134713	0.131491	0.183782	0.0346057	0.218171	0.0420819	0.184527	0.116099	0.0242596	0.192618	0.0674721	0.0543651	0.0341924	0.0405404	0.0460901	0.140118	0.0943274	0.0915182	0.0690101	0.109303	0.173082	0.0376135
TRUE	Plasma171	[Similar to: DL-Dipalmitoylphosphatidylcholine; ΔMass: 33.0106 Da]	C39 H77 N2 O6 P	Full match	Invalid mass	No results	No results		700.552	13.431	ddMS2 for preferred ion	1.04936e-10	0.0097276	1.05425e-10	0.312357	0.301638	0.248647	0.0989577	0.120497	0.0690903	1.0532e-10	0.0166858	1.03226e-10	0.0155857	0.197699	0.611979	0.262861	0.383998	0.476637	0.375696	0.258771	0.163245	0.169454	0.650675	0.246722	0.121096	0.557816	0.077916	0.308212	0.120363	0.213425	0.260264	0.426744	0.288214	0.114384	0.236803	0.158524	0.341826	0.209439
TRUE	Plasma172	[Similar to: DL-Dipalmitoylphosphatidylcholine; ΔMass: -24.0004 Da]		No results	Invalid mass	No results	No results		757.563	15.944	ddMS2 for preferred ion	1.02625	3.28885	1.05425e-10	0.0919748	1.05604e-10	0.766721	7.5207	0.158388	10.6682	1.0532e-10	0.0655013	0.0209318	0.13807	1.05519e-10	0.101644	0.0616436	1.07006e-10	0.139823	1.08484e-10	3.80057	0.268006	1.09275e-10	0.033206	0.0504092	3.2674	1.08506e-10	0.0344903	7.70863	0.0370308	0.0473182	9.85771e-11	0.0462239	0.0883658	1.01523e-10	0.201595	0.038245	0.197274	0.375267
TRUE	Plasma173	[Similar to: DL-Dipalmitoylphosphatidylcholine; ΔMass: -24.0002 Da]	C42 H80 N O8 P	Full match	Invalid mass	No results	No results		757.562	17.657	ddMS2 for preferred ion	0.00473359	0.0278983	1.05425e-10	0.0495213	0.0285637	0.0660264	1.04728e-10	0.0109364	1.14884e-10	1.0532e-10	1.04024e-10	0.0235088	0.0388738	1.05519e-10	0.00868082	0.0971796	1.07006e-10	0.0213133	0.0671387	0.114332	1.0863e-10	1.09275e-10	0.0347395	0.100032	0.120769	0.0704753	0.092045	0.0223035	0.07287	0.0557113	0.0266444	0.0334905	0.0172865	0.0110148	0.0583421	0.020673	0.0946691	0.0874448
TRUE	Plasma174	[Similar to: DL-Dipalmitoylphosphatidylcholine; ΔMass: -24.0001 Da]		No results	Invalid mass	No results	No results		757.562	17.196	ddMS2 for preferred ion	1.04936e-10	1.10024e-10	1.05425e-10	0.180855	0.124671	0.335327	0.0136873	0.151316	0.119528	0.0954841	0.173428	0.0116345	0.162685	0.0422308	0.447527	0.276796	0.421473	0.0136007	0.154736	0.254154	0.464293	0.00682737	0.0441311	0.254629	0.176639	0.232251	0.245179	0.216352	0.286091	0.19078	0.0565574	0.0128378	1.02955e-10	0.221377	0.221982	0.0611541	0.271227	0.262148
TRUE	Plasma175	[Similar to: DL-Dipalmitoylphosphatidylcholine; ΔMass: 210.1979 Da]	C26 H54 N O7 P	Full match	Invalid mass	No results	No results		523.364	12.781	ddMS2 for preferred ion	0.254896	0.264745	0.241284	0.259153	0.251283	0.248024	0.209081	0.213074	0.230305	0.260396	0.246083	0.236643	0.22102	0.231368	0.121689	0.14248	0.169562	0.162227	0.143585	0.11943	0.220746	0.308808	0.142516	0.139385	0.365911	0.148333	0.208293	0.170324	0.234616	0.177577	0.222175	0.16621	0.0678342	0.202359	0.0789812	0.274599	0.165761	0.160688
TRUE	Plasma176	[Similar to: DL-Carnitine; ΔMass: 0.0543 Da]		No results	Invalid mass	No results	No results		161.051	1.59	ddMS2 for preferred ion	0.00146296	0.00209089	0.00146977	0.0020385	0.00160359	0.00202065	0.0021585	0.002276	0.00210688	0.00142108	0.00186643	0.00118456	0.00159476	0.00174412	1.06949e-10	0.00138658	1.07006e-10	1.08241e-10	0.00114862	0.00167615	0.00200863	0.00179563	0.00238911	0.00172963	0.00223326	0.00164763	0.00210119	0.0023276	0.00265408	0.00196207	0.0015074	0.00179765	0.00160528	0.00311926	0.000887786	0.00272759	0.00162108	0.00251149
TRUE	Plasma177	[Similar to: DL-Arginine; ΔMass: 0.1811 Da]	C3 H N2 O P3	Full match	Invalid mass	No results	No results		173.931	0.752	ddMS2 for preferred ion	0.0120621	0.0133196	0.0131499	0.0137223	0.0122964	0.0133996	0.0122243	0.0138314	0.0135794	0.0106349	0.0113459	0.01234	0.0140259	0.0109134	0.015304	0.0124794	0.0166169	0.013288	0.0148976	0.0153111	0.014525	0.0126303	0.0133135	0.0130694	0.0123094	0.0135949	0.0130871	0.0129041	0.0117005	0.0139145	0.0113332	0.0131705	0.0143787	0.0117667	0.0117793	0.0142215	0.0142463	0.0127917
TRUE	Plasma178	[Similar to: Dioctyl phthalate; ΔMass: 242.3074 Da]		No results	Invalid mass	No results	No results		147.97	0.2	ddMS2 for preferred ion	0.00760477	0.0231507	0.00506834	0.0356507	0.0242955	0.0102574	0.00995123	0.0133932	0.015519	0.0404378	0.00923227	0.0126604	0.0128635	0.0137413	0.00817667	0.0133958	0.0144464	0.0413229	0.0109601	0.0113018	0.0141403	0.0186602	0.00545095	0.0099059	0.0048786	0.0122872	0.0071647	0.00917839	0.0134285	0.0107427	0.00931346	0.0138764	0.0124913	0.0292578	0.00694469	0.0115172	0.00974465	0.0193357
TRUE	Plasma179	[Similar to: Cytidine 5'-diphosphocholine; ΔMass: -7.2256 Da]	C24 H50 N O7 P	Full match	Invalid mass	No results	No results		495.333	11.286	ddMS2 for preferred ion	3.75821	3.6705	3.64556	3.72488	4.06556	3.75702	4.09087	4.06148	3.82215	4.63363	3.57581	3.13862	3.3748	2.99813	2.36132	2.40368	1.07006e-10	3.15472	2.86223	3.28109	3.32871	4.14468	2.57424	2.34699	5.96464	3.56198	3.21015	2.97734	3.59742	4.06044	4.3971	3.27152	2.16024	3.7711	1.72156	4.28301	2.44265	2.11585
TRUE	Plasma180	[Similar to: Cytidine 5'-diphosphocholine; ΔMass: -63.2877 Da]	C28 H58 N O7 P	Full match	Invalid mass	No results	No results		551.395	15.217	ddMS2 for preferred ion	0.00522879	0.00508297	0.00493769	0.00580645	0.00481287	0.00506431	0.00245624	0.00481352	0.00315094	0.00600907	0.00622763	0.00332084	0.00634752	0.00568804	0.00288898	0.00235056	0.00383157	0.00327666	0.00347893	0.0033476	0.00435087	0.0096134	0.00302415	0.00258662	0.00601816	0.00221136	0.00245404	0.00246813	0.00431406	0.00429519	0.00458478	0.00389412	1.02955e-10	0.00373593	1.02334e-10	0.00507347	1.01663e-10	0.00302357
TRUE	Plasma181	[Similar to: Cytidine 5'-diphosphocholine; ΔMass: -61.2721 Da]	C28 H56 N O7 P	Full match	Invalid mass	No results	No results		549.379	13.508	ddMS2 for preferred ion	0.0117828	0.0151406	0.0117297	0.0120232	0.0119259	0.0122263	0.0114418	0.0120325	0.0118353	0.017756	0.0178401	0.0126546	0.0125523	0.0127174	0.0088417	0.00582506	0.00826093	0.00666066	0.00883462	0.00844455	0.00667005	0.013088	0.00750078	0.00817657	0.0160851	0.0091631	0.00822955	0.00847654	0.016504	0.00973034	0.0111789	0.0125702	0.00582145	0.0137978	0.00582959	0.0137148	0.00642926	0.0167098
TRUE	Plasma182	[Similar to: Cytidine 5'-diphosphocholine; ΔMass: 6.7906 Da]	C23 H48 N O7 P	Full match	Invalid mass	No results	No results		481.317	10.474	ddMS2 for preferred ion	0.0272895	0.0259075	0.0260275	0.0273659	0.0256265	0.0247363	0.0315461	0.0290593	0.0298848	0.0701193	0.0232914	0.0218532	0.0182837	0.0168317	0.00666364	0.00980184	0.013184	0.0231535	0.0156164	0.105803	0.0201745	0.0144329	0.020563	0.0113905	0.0421161	0.0234683	0.0150403	0.0186991	0.0139625	0.0211766	0.0477232	0.0248645	0.0313325	0.02675	0.00624367	0.0451697	0.0138746	0.0107969
TRUE	Plasma183	[Similar to: Cytidine 5'-diphosphocholine; ΔMass: -59.2564 Da]	C27 H53 N3 O6 S	Full match	Invalid mass	No results	No results		547.364	12.24	ddMS2 for preferred ion	0.0154357	0.0147988	0.0151929	0.0196977	0.0167381	0.0190996	0.0179372	0.0197254	0.0144169	0.0200015	0.0233767	0.0171585	0.0194644	0.0149378	0.0101052	0.00657131	0.00904092	0.00964671	0.00846658	0.00983377	0.0112156	0.0220565	0.0108192	0.0105769	0.0239911	0.0128882	0.0172187	0.0103999	0.017507	0.0172105	0.0171304	0.0196982	0.0060762	0.0157645	0.00800567	0.0181033	0.0112174	0.0304644
TRUE	Plasma184	[Similar to: Cytidine 5'-diphosphocholine; ΔMass: -57.2406 Da]	C24 H48 N7 O5 P	Full match	Invalid mass	No results	No results		545.348	11.345	ddMS2 for preferred ion	0.0571893	0.0522443	0.057015	0.0525214	0.0601103	0.0557602	0.0633874	0.0641478	0.0491189	0.120003	0.0621249	0.0545535	0.0382991	0.034273	0.0369855	0.0235032	0.0412828	0.0418127	0.0482561	0.0761508	0.0561177	0.0516188	0.0335598	0.0400567	0.0971548	0.04562	0.0492204	0.05938	0.0502234	0.0444658	0.11241	0.0469283	0.0501202	0.0461005	0.00866435	0.0723374	0.074136	0.0701411
TRUE	Plasma185	[Similar to: Cytidine 5'-diphosphocholine; ΔMass: -5.2094 Da]	C24 H48 N O7 P	Full match	Invalid mass	No results	No results		493.317	10.195	ddMS2 for preferred ion	0.110436	0.104719	0.0963719	0.115368	0.111414	0.113777	0.123787	0.125222	0.123978	0.257479	0.104641	0.131595	0.100993	0.115038	0.0818525	0.0434402	0.0624253	0.10318	0.0730124	0.30517	0.105457	0.0753042	0.0801685	0.0517437	0.167304	0.126901	0.0783527	0.108581	0.1632	0.129802	0.146313	0.11827	0.121161	0.125653	0.0485366	0.187392	0.0934495	0.087302
TRUE	Plasma186	[Similar to: Cytidine 5'-diphosphocholine; ΔMass: -35.2569 Da]	C26 H54 N O7 P	Full match	Invalid mass	No results	No results		523.364	13.126	ddMS2 for preferred ion	1.57058	1.51107	1.56983	1.67118	1.52647	1.63325	1.45083	1.52495	1.58493	1.5552	1.47069	1.48554	1.47684	1.66144	0.917226	1.03896	1.12328	1.27415	0.996338	0.815704	1.5368	2.23781	1.05937	0.993397	1.06924e-10	1.11593	1.32386	1.18608	1.50063	1.30011	1.45627	1.09666	0.676522	1.37835	0.575903	1.87861	1.16376	1.11755
TRUE	Plasma187	[Similar to: Cytidine 5'-diphosphocholine; ΔMass: -33.2412 Da]	C26 H52 N O7 P	Full match	Invalid mass	No results	No results		521.349	11.762	ddMS2 for preferred ion	0.759379	0.726478	0.740985	0.825851	0.78792	0.805942	0.838453	0.684765	0.87521	1.1617	0.776059	0.760345	0.757491	0.735305	0.547366	0.453687	0.586887	0.49639	0.66881	0.766527	0.608921	0.671439	0.65623	0.431377	1.15253	0.68558	0.638091	0.681991	0.999986	0.716953	0.977632	0.840665	0.616118	0.972349	0.393331	0.997474	0.535642	0.702253
TRUE	Plasma188	[Similar to: Cytidine 5'-diphosphocholine; ΔMass: -324.5690 Da]	C49 H88 N4 O5	Full match	Invalid mass	No results	No results		812.676	16.038	ddMS2 for preferred ion	0.0114819	0.0249845	0.00794534	0.0508102	0.0741281	0.0359079	0.0171065	0.0386565	0.0360478	0.021899	0.0169007	0.0422647	0.0115839	1.05519e-10	0.0122376	0.00207792	1.07006e-10	0.0360428	0.0298956	0.132143	0.066655	0.0645902	0.141588	0.18533	0.018723	0.271136	0.104587	0.0724871	0.0859674	0.0437606	0.0605052	0.109236	0.0773827	0.140088	0.151368	0.123009	0.0509675	0.22309
TRUE	Plasma189	[Similar to: Cytidine 5'-diphosphocholine; ΔMass: -322.5528 Da]	C41 H92 N6 O5 P2	Full match	Invalid mass	No results	No results		810.66	15.872	ddMS2 for preferred ion	1.04936e-10	1.10024e-10	0.00804751	0.265145	1.05604e-10	0.0582567	0.00295366	0.0887351	0.0189251	1.0532e-10	1.04024e-10	0.00523184	0.00382346	1.05519e-10	0.0014456	0.0250677	0.22211	0.0935917	0.155695	0.0483485	0.0723884	0.100979	0.16243	0.131655	0.0106041	0.153622	0.0110788	0.0431155	0.056534	0.00803017	0.0328199	0.0483788	0.0607002	0.00782304	0.00214319	0.0249224	0.0133309	0.0147082
TRUE	Plasma190	[Similar to: Cytidine 5'-diphosphocholine; ΔMass: -296.5374 Da]		No results	Invalid mass	No results	No results		784.645	15.976	ddMS2 for preferred ion	1.04936e-10	1.10024e-10	1.05425e-10	0.0378568	0.00350436	0.0290643	0.0135713	0.0165018	0.0175867	1.0532e-10	0.000829326	0.0027967	1.02551e-10	1.05519e-10	1.06949e-10	0.0187554	0.049151	0.042655	0.008608	0.0201087	0.0334615	0.0307778	0.0296462	0.0504245	0.0104323	0.0405014	0.00226481	0.0127173	0.0303135	0.014845	0.0118526	0.0223144	0.0365802	0.0162294	0.017188	0.0528121	0.0650654	0.0320885
TRUE	Plasma191	[Similar to: Cytidine 5'-diphosphocholine; ΔMass: -29.2095 Da]	C26 H48 N O7 P	Full match	Invalid mass	No results	No results		517.317	9.98	ddMS2 for preferred ion	0.0137791	0.0155532	0.0149057	0.0180605	0.0128286	0.0145243	0.0170408	0.0164532	0.0168648	0.0272929	0.0130921	0.01312	0.0143655	0.0100927	0.00646901	0.00520456	0.00372689	0.0111928	0.0147383	0.0317823	0.0199038	0.0187386	0.010901	0.00776779	0.0189871	0.00957494	0.00570236	0.0142657	0.0108588	0.0112362	0.0167956	0.00916942	0.00995759	0.00991733	0.00337299	0.0161712	0.0108219	0.0103029
TRUE	Plasma192	[Similar to: Cytidine 5'-diphosphocholine; ΔMass: -23.2200 Da]	C24 H50 N O8 P	Full match	Invalid mass	No results	No results		511.327	9.992	ddMS2 for preferred ion	0.00452364	0.00470287	0.00441077	0.00511394	0.00429285	0.00334808	0.00449005	0.00420473	0.00438196	0.00624997	0.00430583	0.00336217	0.00345031	0.00331292	1.06949e-10	0.00422578	0.00332635	0.00266569	0.00370368	0.00859924	0.00269006	0.00535993	0.00622558	0.00219385	0.0069767	0.00387166	0.00332368	0.00551766	0.00446192	0.00264587	0.00802085	0.00230149	0.00549558	0.00315363	1.02334e-10	0.023416	1.01663e-10	0.00169479
TRUE	Plasma193	[Similar to: Cytidine 5'-diphosphocholine; ΔMass: -23.2200 Da]	C24 H50 N O8 P	Full match	Invalid mass	No results	No results		511.327	8.018	ddMS2 for preferred ion	0.0092188	0.00944742	0.00934554	0.0083837	0.00764005	0.00779105	0.00762485	0.00732991	0.00781084	0.0121161	0.0163711	0.00560015	0.00947378	0.00418183	0.00350829	0.00565634	0.00613015	0.00283347	0.0122258	0.0128279	0.0119823	0.0101661	0.00803247	0.00244859	0.0192151	0.0106475	0.00469541	0.00584692	0.00737233	0.00812237	0.00583386	0.00644947	0.00454105	0.0134067	1.02334e-10	0.0108181	0.00407032	0.00412562
TRUE	Plasma194	[Similar to: Cytidine 5'-diphosphocholine; ΔMass: -212.4442 Da]	C39 H77 N2 O6 P	Full match	Invalid mass	No results	No results		700.551	13.884	ddMS2 for preferred ion	0.220032	0.409625	1.05425e-10	0.00552109	0.0543791	0.0703055	0.0510562	1.12986e-10	0.0175483	0.337605	0.394265	0.318029	0.253719	0.253142	0.168495	0.0308791	1.07006e-10	0.0183902	0.0785738	0.0489591	0.100987	0.0232642	0.110045	9.95367e-11	0.0350355	0.0460236	1.02897e-10	0.0326857	0.0227314	0.0588389	0.0337565	0.00858065	0.0626517	0.0344555	0.033148	0.143283	0.0270425	1.09948e-10
TRUE	Plasma195	[Similar to: Cytidine 5'-diphosphocholine; ΔMass: -21.2408 Da]	C25 H52 N O7 P	Full match	Invalid mass	No results	No results		509.348	11.915	ddMS2 for preferred ion	0.0211866	0.019513	0.0190396	0.018687	0.0260184	0.0211337	0.0153209	0.0228997	0.0129003	0.0447595	0.0165257	0.0208024	0.0131644	0.00930861	0.00498751	0.00939693	0.0165403	0.0159589	0.0199987	0.0257659	0.0171269	0.00951066	0.0235908	0.00611384	0.0213506	0.0161288	0.00867288	0.00920317	0.00795902	0.00281757	9.85771e-11	0.010963	0.0186049	0.0234212	0.00389189	0.0441848	0.00694351	0.00396699
TRUE	Plasma196	[Similar to: Cytidine 5'-diphosphocholine; ΔMass: -21.2408 Da]	C25 H52 N O7 P	Full match	Invalid mass	No results	No results		509.348	12.168	ddMS2 for preferred ion	0.0468017	0.0457311	0.0473459	0.0547271	0.0488442	0.0517179	1.04728e-10	0.0478051	0.0530838	0.0856733	0.0492043	0.0449492	0.0416797	0.0410741	0.0175946	0.0369742	0.0245039	0.0323915	0.0290308	0.0778385	0.0373173	0.044686	0.0403815	0.0281576	0.0921291	0.0386722	0.0490985	0.0449371	0.0447864	0.0488684	0.0820503	0.028147	0.0623015	0.0494339	0.01056	0.0604786	0.0297792	0.0583837
TRUE	Plasma197	[Similar to: Cytidine 5'-diphosphocholine; ΔMass: -19.2252 Da]	C25 H50 N O7 P	Full match	Invalid mass	No results	No results		507.333	10.957	ddMS2 for preferred ion	0.00732952	0.00645341	0.00688597	0.00681062	0.00829846	0.00624806	0.0058305	0.00631075	0.00672122	0.0175268	0.00680007	0.00694903	0.00501444	0.004658	0.00254706	0.00303553	0.00307892	0.00535359	0.0037941	0.0333905	0.00460844	0.00410256	0.00525781	0.0025768	0.00834441	0.00634152	0.00463485	0.00493519	0.00389506	0.00548613	0.0101169	0.00496029	0.0158276	0.00644761	1.02334e-10	0.0106331	0.00382515	0.00622465
TRUE	Plasma198	[Similar to: Creatine; ΔMass: 0.0112 Da]	C5 H9 N O3	Full match	Invalid mass	Partial match	No results		131.058	0.878	ddMS2 for preferred ion	0.0253429	0.032437	0.0287953	0.0298002	0.0223104	0.0269511	0.0209395	0.0268978	0.02939	0.0216959	0.02221	0.0278723	0.0252763	0.0141951	0.0304189	0.023212	0.024502	0.0191371	0.0229346	0.0258891	0.0273985	0.0281225	0.0195815	0.0278756	0.0255052	0.0215172	0.0231547	0.023453	0.0283414	0.0265658	0.027261	0.0310168	0.0178944	0.0266439	0.022773	0.0256229	0.0252179	0.0270759
TRUE	Plasma199	[Similar to: Clorprenaline; ΔMass: 14.0519 Da]	C9 H10 Cl N O2	Full match	Invalid mass	No results	No results		199.04	4.764	ddMS2 for preferred ion	1	1	1	1	1	1	1	1	1	1	1	1	1	1	1	1	1	1	1	1	1	1	1	1	1	1	1	1	1	1	1	1	1	1	1	1	1	1
TRUE	Plasma200	[Similar to: Choline; ΔMass: -406.2847 Da]	C21 H51 N9 O3 S	Full match	Invalid mass	No results	No results		509.384	13.632	ddMS2 for preferred ion	0.00734571	0.00757113	0.0076925	0.00768961	0.00698814	0.00783221	0.00663975	0.00712622	0.00667907	0.00861701	0.0110104	0.00696479	0.00874693	0.0111501	0.00555031	0.00572548	0.00580911	0.00788069	0.00817316	0.00301756	0.00927198	0.0110717	0.00562741	0.00403222	0.0137455	0.00764084	0.00487439	0.00582515	0.00606282	0.00446205	0.00613504	0.00454546	0.00352156	0.00856308	0.00334499	0.00697999	0.00476071	0.00256953
TRUE	Plasma201	[Similar to: Choline; ΔMass: -404.2692 Da]	C26 H54 N O6 P	Full match	Invalid mass	No results	No results		507.369	12.143	ddMS2 for preferred ion	0.020208	0.0238714	0.025458	0.0337469	0.0277638	0.0250678	0.025165	0.0240179	0.025661	0.028229	0.0260373	0.0260208	0.032888	0.0342237	0.0241981	0.0194973	0.0176768	0.0187617	0.0274967	0.0165049	0.0240886	0.0256302	0.0212312	0.0169521	0.0269689	0.03303	0.0201564	0.0220155	0.0239694	0.020323	0.0257114	0.0203163	0.0186891	0.0315229	0.0183348	0.0344262	0.0228803	0.0167848
TRUE	Plasma202	[Similar to: Choline; ΔMass: -378.2534 Da]	C26 H47 N3 O5	Full match	Invalid mass	No results	No results		481.353	11.672	ddMS2 for preferred ion	0.0376583	0.0386405	0.0347467	0.0410145	0.0350172	0.0376966	0.0355936	0.0316667	0.0367957	0.0492778	0.0464002	0.0350471	0.0366394	0.0473574	0.0295657	0.0199235	0.0286823	0.026522	0.0421467	0.0197842	0.0450437	0.0395799	0.0275718	0.0235651	0.049805	0.0398564	0.0227904	0.028781	0.0307561	0.02573	0.0338409	0.022918	0.0193341	0.0411312	0.0169157	0.0373765	0.0296849	0.0107643
TRUE	Plasma203	[Similar to: Cetrimonium; ΔMass: 139.1977 Da]	C7 H16 N2 O	Full match	Invalid mass	No results	No results		144.126	5.881	ddMS2 for preferred ion	0.0169191	0.0176756	0.0169179	0.0199998	0.0169166	0.0175895	0.0161702	0.0183846	0.0187237	0.014284	0.0122323	0.0116011	0.0111246	0.0148119	0.0114627	0.0111348	0.0101462	0.0113196	0.0108908	0.0113748	0.0103635	0.015486	0.0133622	0.0125656	0.0154204	0.0147854	0.012271	0.0129608	0.0124357	0.014408	0.0116585	0.0139639	0.0133603	0.0119335	0.0132836	0.0140209	0.0110014	0.0128776
TRUE	Plasma204	[Similar to: Cefamandole; ΔMass: 125.0272 Da]	C11 H20 N3 O P S3	Full match	Invalid mass	No results	No results		337.051	8.826	ddMS2 for other ion	1.04936e-10	1.10024e-10	1.05425e-10	1.14387e-10	1.05604e-10	1.06433e-10	1.04728e-10	1.12986e-10	1.14884e-10	0.0445934	0.0413855	0.0424634	0.0344285	0.0446728	0.0505475	0.0433059	0.0446621	0.0364244	0.0364607	0.0344406	0.0258794	0.0218157	0.0391755	0.0463811	0.0333106	0.0414085	0.0459034	0.0455986	0.0434289	0.0471942	0.0428599	0.0358816	0.0553493	0.0449048	0.0370431	0.0590122	0.0448609	0.0459519
TRUE	Plasma205	[Similar to: Carminic acid; ΔMass: -130.0376 Da]	C25 H23 N10 O6 P S	Full match	Invalid mass	No results	No results		622.128	1.103	ddMS2 for preferred ion	0.00436076	0.00500321	0.00346665	0.00448571	0.00490573	0.00352939	0.00297161	0.00193844	0.00388648	0.00336472	0.00440799	0.00267806	0.0082996	0.00269161	0.0131463	0.00239319	0.00225947	0.0033194	0.00309997	0.00421032	0.00330565	0.00311013	0.0020005	0.00445827	0.00290507	0.00365518	0.00376961	0.00312421	0.00388884	0.00333088	0.00342787	0.00298468	0.00217546	0.00278055	0.00182314	0.00437002	0.00182367	0.00326337
TRUE	Plasma206	[Similar to: C-12 NBD-dihydro-ceramide; ΔMass: 280.2137 Da]	C19 H36 N5 O P	Full match	Invalid mass	No results	No results		381.264	9.902	ddMS2 for preferred ion	0.00525666	0.00464809	0.00551248	0.00549417	0.00497165	0.00416886	0.00390061	0.00484278	0.00450373	0.00280488	0.0037482	0.0035433	0.0027491	0.00247296	0.00143897	0.00181448	1.07006e-10	1.08241e-10	0.0017476	0.00495173	0.00327337	0.00513433	0.00176199	0.0021355	0.00225572	0.00397397	0.00271028	0.00216537	0.00274442	0.00257799	0.00397211	0.00404628	1.02955e-10	0.00312237	1.02334e-10	0.00273134	1.01663e-10	0.00559475
TRUE	Plasma207	[Similar to: C-12 NBD-dihydro-ceramide; ΔMass: 224.1873 Da]	C20 H43 N3 O5 S	Full match	Invalid mass	No results	No results		437.291	11.731	ddMS2 for preferred ion	0.00678237	0.00717057	0.00674046	0.00721478	0.00758772	0.00716169	0.0064118	0.00648664	0.00659476	0.00986397	0.00795389	0.00558471	0.00504585	0.00608175	0.00652835	0.00572534	0.00623816	0.003351	0.00766815	0.00424046	0.00566848	0.0115988	0.00595073	0.00290824	0.00848082	0.00458649	0.00556965	0.00442201	0.00708923	0.00484638	0.0078384	0.00492395	0.00361972	0.0077268	0.00254385	0.00531734	0.0064151	0.0034868
TRUE	Plasma208	[Similar to: Bethanechol; ΔMass: -27.9584 Da]	C7 H12 N2 O4	Full match	Invalid mass	No results	No results		188.08	1.13	ddMS2 for preferred ion	0.112883	0.0918737	0.105133	0.104889	0.104631	0.10909	0.0587808	0.0833311	0.0816049	0.0692876	0.0785561	0.0793648	0.150121	0.0916997	0.0863668	0.0839099	0.0690825	0.0807863	0.0870697	0.0851209	0.102396	0.0687281	0.0539237	0.0595298	0.092883	0.103182	0.0919324	0.0792616	0.0922634	0.103619	0.0870249	0.10308	0.0913303	0.0679307	0.0811563	0.0818185	0.085042	0.0930997
TRUE	Plasma209	[Similar to: Betaine; ΔMass: -75.0683 Da]	C8 H20 N2 O3	Full match	Invalid mass	No results	No results		192.147	0.807	ddMS2 for preferred ion	0.00947365	0.0118243	0.00972756	0.011591	0.00832707	0.0103172	0.00834213	0.00986557	1.14884e-10	0.0106735	0.00892581	0.00549177	0.00403464	0.00659747	0.00315562	1.05467e-10	0.0136502	0.00377945	1.08484e-10	1.13267e-10	0.00790894	0.0298633	0.0123789	0.00560581	0.0075652	0.00343545	0.00609547	0.009873	0.00690193	1.08243e-10	9.85771e-11	0.00707243	0.00705532	0.0104948	0.0168628	1.17807e-10	0.00826385	1.09948e-10
TRUE	Plasma210	[Similar to: Betaine; ΔMass: 0.1266 Da]		No results	Invalid mass	No results	No results		116.952	16.203	ddMS2 for preferred ion	0.0844118	0.0037578	0.0377946	0.0503711	0.0215112	0.0358125	0.0328975	0.0412596	0.0481966	0.0420182	0.0511646	0.0944059	0.069654	0.0499649	0.0554518	0.0468008	0.0554702	0.0160146	0.0815513	0.0050754	0.0414641	0.0399481	0.0519874	0.0251009	0.0342853	0.0175429	0.00449251	0.03247	0.0440677	1.08243e-10	0.0621957	0.0187287	0.0215415	0.0176542	0.0266185	0.0147331	0.0462223	0.0357483
TRUE	Plasma211	[Similar to: Betaine; ΔMass: 0.0512 Da]		No results	Invalid mass	No results	No results		117.028	0.66	ddMS2 for preferred ion	0.00493987	0.00548546	0.00454092	0.00594763	0.00460404	0.00446317	0.00614856	0.00633914	0.00720982	0.00571497	0.00562699	0.00352987	0.00373217	0.00417665	0.00344564	0.00468895	0.00192358	0.00425473	0.00454385	0.00582219	0.00557038	0.00459228	0.00475446	0.00410214	0.00492499	0.00504647	0.00301679	0.00479474	0.00474958	0.00328856	0.00281775	0.00621789	0.00414248	0.00615826	0.00304684	0.00583363	0.00461948	0.00491632
TRUE	Plasma212	[Similar to: Benzaldehyde 1-[2-(tert-butyl)-5-(trifluoromethyl)pyrazolo[1,5-a]pyrimidin-7-yl]hydrazone; ΔMass: -20.9570 Da]	C11 H14 N10 O6	Full match	Invalid mass	No results	No results		382.108	0.808	ddMS2 for preferred ion	0.00786866	0.0075407	0.00600765	0.00858376	0.00634726	0.00801119	0.00975515	0.00922951	0.00613662	0.00910771	0.0184538	0.00460841	0.00330653	0.0042289	0.00696949	0.00920029	0.00475093	0.00592433	0.00637766	0.0108772	0.00513184	0.0115834	0.00700473	0.0109288	0.00995758	0.0115946	0.00615188	0.0124107	0.00740502	0.00497644	0.00542587	0.004725	0.00726396	0.00652476	0.00808196	0.00636993	0.00458695	0.00691291
TRUE	Plasma213	[Similar to: Anandamide (AEA); ΔMass: 79.0636 Da]	C20 H28	Full match	Invalid mass	No results	No results		268.219	15.731	ddMS2 for preferred ion	0.0199061	0.0202932	0.0216347	0.0186365	0.016327	0.0182927	0.0116593	0.0154638	0.0116995	0.024455	0.0235722	0.0214592	0.0148178	0.0145348	0.00816825	0.0116023	0.0146339	0.0125812	0.0172319	0.0046611	0.0173979	0.0189286	0.016833	0.010569	0.0307722	0.01734	0.0134599	0.0102729	0.013594	0.0111849	0.0161852	0.00773112	0.00206239	0.0182157	0.00210958	0.013986	0.0100233	0.0120722
TRUE	Plasma214	[Similar to: Anandamide (AEA); ΔMass: -154.0029 Da]	C25 H44 N O7 P	Full match	Invalid mass	No results	No results		501.285	10.718	ddMS2 for preferred ion	0.0425754	0.04166	0.0423635	0.0426555	0.0513273	0.0374527	0.0435832	0.0407451	0.037277	0.123708	0.0425247	0.0393114	0.0471718	0.0426947	0.0240902	0.0309259	0.03888	0.0270112	0.0471821	0.0532862	0.0464822	0.0520712	0.0485683	0.0221042	0.0693332	0.043528	0.0341192	0.0733872	0.0749707	0.033567	0.0639768	0.0385786	0.0486891	0.0650831	0.0130584	0.0737408	0.0343578	0.0309177
TRUE	Plasma215	[Similar to: Ambrosic acid; ΔMass: 158.0940 Da]	C7 H6 O	Full match	Invalid mass	No results	No results		106.042	2.318	ddMS2 for preferred ion	0.00397456	0.00518666	0.00429666	0.00533093	0.00420225	0.00398976	0.00449957	0.0040495	0.0046202	0.00422382	0.00568702	0.00337208	0.00422657	0.0047944	0.00283896	0.00345761	0.0021499	0.00425092	0.00277702	0.00420785	0.00502269	0.00455073	0.00341743	0.00456142	0.0049757	0.00422399	0.00373374	0.00359409	0.00355697	0.00415219	0.00421613	0.00393974	0.00331173	0.00459786	0.0050619	0.00548718	0.00400815	0.00405532
TRUE	Plasma216	[Similar to: Allethrin; ΔMass: 196.1097 Da]	C8 H10	Full match	Invalid mass	No results	No results		106.079	0.382	ddMS2 for preferred ion	0.0202419	0.0122113	0.0133844	0.0270852	0.0216945	0.012562	0.0110328	0.016067	0.00268278	0.00146711	1.04024e-10	1.03226e-10	0.00981578	1.05519e-10	0.0164948	0.0203828	1.07006e-10	0.0138213	0.013635	0.0131134	0.00742895	0.0109979	0.00520994	0.0132687	0.0173616	0.011878	0.0204917	0.0125145	0.0121266	0.0169838	0.00726697	0.0144945	1.02955e-10	0.0060587	0.00268092	0.0116773	1.01663e-10	0.0115483
TRUE	Plasma217	[Similar to: AKB48 N-(4-hydroxypentyl) metabolite; ΔMass: 283.7365 Da]		No results	Invalid mass	No results	No results		97.5052	0.532	ddMS2 for preferred ion	0.0256943	0.0183739	0.0111722	0.0664564	0.0308442	0.03951	0.0689114	0.0328825	0.0999904	0.041578	0.0117369	0.0297519	0.0142171	0.0289997	0.0222774	0.0626823	0.05533	0.013467	0.0257675	0.0760252	0.0689058	0.0148572	0.064944	0.0139138	0.0312623	0.0284173	0.0231172	0.0295536	0.0176981	0.0229028	0.0611479	0.0641895	1.02955e-10	0.0378568	0.0093305	0.076962	0.00835894	0.0129159
TRUE	Plasma218	[Similar to: AKB48 N-(4-hydroxypentyl) metabolite; ΔMass: 159.3813 Da]	C H Br Cl2 N2 O2	Full match	Invalid mass	No results	No results		221.86	0.774	ddMS2 for preferred ion	0.00372866	0.00431657	0.00426175	0.0075228	0.00483544	0.0035617	0.00524016	0.00488456	0.00247725	0.00705333	0.00662262	0.00306928	0.00209845	0.00633353	0.00217945	0.001552	0.00106812	0.00317911	0.00289523	0.00137296	0.00528388	0.00378554	0.00100088	0.00268503	0.00443126	0.00425639	0.00173851	1.03306e-10	0.00297393	0.00400004	0.00180878	0.00295359	0.00319898	0.0041447	0.00425904	0.00448716	0.00376249	0.00391833
TRUE	Plasma219	[Similar to: AKB48 N-(4-hydroxypentyl) metabolite; ΔMass: 159.1852 Da]		No results	Invalid mass	No results	No results		222.056	4.203	ddMS2 for preferred ion	0.0759007	0.044933	0.038286	0.0607377	0.0641318	0.0487891	0.0692304	0.0501593	0.0543876	0.0147633	0.0569029	0.0928246	0.0480091	0.0262159	0.0574388	0.0492313	0.0617278	0.0688314	0.0659099	0.0532788	0.0452251	0.0793269	0.0686943	0.054122	0.0802851	0.0951779	0.0415798	0.0524051	0.0428477	0.0454089	0.058947	0.0476651	0.0501112	0.0584706	0.0343267	0.0601282	0.0353609	0.0511562
TRUE	Plasma220	[Similar to: 5-Chloro-3-[(1E)-3,4-dihydroxy-3,5-dimethyl-1-hepten-1-yl]-7,8-dihydroxy-7-methyl-1,7,8,8a-tetrahydro-6H-isochromen-6-one; ΔMass: 78.1081 Da]	C5 H10 Cl N10 O2 P	Full match	Invalid mass	No results	No results		308.041	8.826	ddMS2 for preferred ion	1.04936e-10	1.10024e-10	1.05425e-10	1.14387e-10	1.05604e-10	1.06433e-10	1.04728e-10	1.12986e-10	1.14884e-10	0.00760844	0.0070426	0.00555338	0.00376936	0.00486514	0.007052	0.00448152	0.00543132	0.0038939	0.00356793	0.00288267	0.00263557	0.00153768	0.00408575	0.00496475	0.00365774	0.00446354	0.00484368	0.00429742	0.00494278	0.00376756	0.00491594	0.00336585	0.00573723	0.00412191	0.00391936	0.0068659	0.00532131	0.00558158
TRUE	Plasma221	[Similar to: 5-(2,4-Dimethyl-1,3-thiazol-5-yl)-4-methyl-4H-1,2,4-triazole-3-thiol; ΔMass: 1.9993 Da]	C7 H12 O6 S	Full match	Invalid mass	No results	No results		224.035	8.825	ddMS2 for preferred ion	1.04936e-10	1.10024e-10	1.05425e-10	1.14387e-10	1.05604e-10	1.06433e-10	1.04728e-10	1.12986e-10	1.14884e-10	0.0248059	0.0248563	0.0192334	0.0165011	0.0234336	0.0213256	0.0201834	0.0197408	0.0168055	1.08484e-10	1.13267e-10	0.0118913	0.00964267	0.0199583	0.0214545	0.0167837	0.0205745	0.024317	0.0222056	0.0229945	0.0188545	0.0251426	0.0172099	0.0387629	0.0225981	0.0213673	0.0317901	0.0243798	0.0281103
TRUE	Plasma222	[Similar to: 4-Acetamidoantipyrine; ΔMass: -0.0461 Da]	C12 H23 N O4	Full match	Invalid mass	No results	No results		245.163	5.344	ddMS2 for preferred ion	0.00361212	0.00422679	0.00685259	0.00470472	0.00427438	0.00391305	0.00412822	0.00463507	0.00438865	0.0014964	0.0027529	0.00179788	0.00622791	0.00402355	0.0015866	0.00131661	0.00298552	0.00407016	0.00179472	0.00277913	0.00298171	0.00461654	0.00249951	0.00353693	0.0071101	0.00126042	0.00384063	0.00191827	0.0011607	0.00320771	0.00287048	0.00264817	0.00305381	0.00318506	0.00438058	0.00173334	0.00177205	0.00261438
TRUE	Plasma223	[Similar to: 4-[2-(4-Allyl-2,6-dimethoxyphenoxy)-1-hydroxypropyl]-2-methoxyphenol; ΔMass: 226.1205 Da]	C9 H8 O2	Full match	Invalid mass	No results	No results		148.052	2.319	ddMS2 for preferred ion	0.0108877	0.689867	0.654166	0.7006	0.640499	0.654002	0.647661	0.677783	0.67245	0.702591	0.904787	0.521725	0.615558	0.757611	0.43162	0.572983	0.354537	1.08241e-10	0.39728	0.734973	0.666248	0.66302	0.508489	0.727449	0.0126879	0.681524	0.533834	0.540548	0.578268	0.661498	0.648933	0.630875	0.54768	0.60834	0.708309	0.750282	0.61999	0.612366
TRUE	Plasma224	[Similar to: 4-[(β-D-Glucopyranosyloxy)methyl]-6,7-dihydroxy-7-(hydroxymethyl)-1,4a,5,6,7,7a-hexahydrocyclopenta[c]pyran-1-yl 3-methylbutanoate; ΔMass: 276.1597 Da]	C4 H6 N6 O4	Full match	Invalid mass	No results	No results		202.045	1.125	ddMS2 for preferred ion	0.0136924	0.011075	0.012022	0.0171971	0.0156679	0.0161542	0.0169028	0.018983	0.025289	0.015158	0.0244927	0.0114048	0.00677471	0.00685909	0.010919	0.0155507	0.00259501	0.0137521	1.08484e-10	0.0165318	0.0112815	0.0128299	0.00981741	0.0191668	0.0136181	0.0168645	0.014473	0.0148093	0.00779838	0.0114494	0.0114495	0.0138276	0.0113724	0.0137331	0.0209908	0.0135045	0.015642	0.0217018
TRUE	Plasma225	[Similar to: 4-[(β-D-Glucopyranosyloxy)methyl]-6,7-dihydroxy-7-(hydroxymethyl)-1,4a,5,6,7,7a-hexahydrocyclopenta[c]pyran-1-yl 3-methylbutanoate; ΔMass: 276.0622 Da]	C8 H18 N4 O2	Full match	Invalid mass	Partial match	No results		202.143	0.798	ddMS2 for preferred ion	0.00178862	0.00314995	0.0023931	0.00290354	0.00168276	0.00112884	0.00272337	0.00147838	0.00377373	0.00459112	0.00425556	0.00326415	0.00188643	0.00360541	0.00209526	0.00294264	0.00189824	0.00262872	0.00263661	0.00362717	0.00308435	0.00310832	0.00416178	0.00176545	0.00352783	0.00380192	0.00268007	0.00319631	0.00229708	0.00269143	0.00205623	0.00213191	1.02955e-10	0.00112636	0.00484349	0.00348126	0.00230794	0.00307304
TRUE	Plasma226	[Similar to: 2-Propynyl N-[6-(phenylsulfanyl)-5-(trifluoromethyl)-3-pyridinyl]carbamate; ΔMass: 28.0303 Da]	C4 H8 N10 O4 S2	Invalid mass	Invalid mass	No results	No results		324.019	8.824	ddMS2 for preferred ion	1.04936e-10	1.10024e-10	1.05425e-10	1.14387e-10	1.05604e-10	1.06433e-10	1.04728e-10	1.12986e-10	1.14884e-10	0.0213989	1.04024e-10	0.0146507	0.0125361	0.0129334	0.0162672	0.0131029	0.016018	0.0124668	0.0100027	0.0100358	0.00844334	0.00589532	0.0110161	0.0155213	0.0117836	0.0138382	0.0143397	0.0159335	0.0143414	0.0129742	0.0145372	0.0115291	0.0170978	0.0134029	0.0120857	0.0190867	0.0149527	0.0174129
TRUE	Plasma227	[Similar to: 2-Linoleoyl glycerol; ΔMass: 75.0211 Da]	C18 H33 N O	Full match	Invalid mass	No results	No results		279.256	14.407	ddMS2 for preferred ion	0.00745379	0.00846603	0.00766334	0.0078935	0.00811481	0.00806718	0.00629983	0.00839845	0.0068115	0.0108676	1.04024e-10	0.0125375	0.0206189	1.05519e-10	0.0102276	0.00362982	0.010474	0.00759875	0.0189519	0.00996803	1.0863e-10	0.00475438	0.00448036	9.95367e-11	1.06924e-10	0.0152243	0.00338959	0.0090523	0.00733411	0.00685226	0.00693949	1.09594e-10	0.0115857	0.00274347	0.00976334	0.0159435	0.013978	0.0102139
TRUE	Plasma228	[Similar to: 2-Aminooctadec-4-yne-1,3-diol; ΔMass: -79.9661 Da]	C18 H36 N O5 P	Full match	Invalid mass	No results	No results		377.233	8.835	ddMS2 for preferred ion	0.00905906	0.0099853	0.00938209	0.00910665	0.00851462	0.00872615	0.0087074	0.00880345	0.00892611	0.00594107	0.00717722	0.00770799	0.00618015	0.0117913	0.00678374	0.00537156	0.0040577	0.00703391	0.00518759	0.00529973	0.00603792	0.00537267	0.00342643	0.00492373	0.00676418	0.00655231	0.00738159	0.00403218	0.0106306	0.0067602	0.00642711	0.00636012	0.00295975	0.00614224	0.00334179	0.00906269	0.00498693	0.00863413
TRUE	Plasma229	[Similar to: 2-{[2-(1-Pyrrolidinyl)-5-(trifluoromethyl)anilino]carbonyl}benzoic acid; ΔMass: 230.1032 Da]	C8 H4 O3	Full match	Invalid mass	No results	No results		148.016	13.2	ddMS2 for preferred ion	0.065348	0.0808923	0.0708907	0.0691455	0.0695084	0.0731487	0.0742684	0.0771483	0.0779064	0.0454547	0.039796	0.0432361	0.0471883	0.0428829	0.0378002	0.0471695	0.0505793	0.0405981	0.049041	0.0466727	0.0437847	0.0523051	0.0370902	0.0377062	0.0456413	0.0377512	0.0440641	0.0396001	0.0395262	0.0513676	0.0353364	0.0420665	0.0384762	0.0369237	0.0453574	0.0424178	0.036629	0.0383018
TRUE	Plasma230	[Similar to: 2-[(3R,4S)-3-{[5-(Cyclohexylmethyl)-1,2-oxazol-3-yl]methyl}-4-piperidinyl]-N,N-diethylacetamide; ΔMass: 259.3238 Da]		No results	Invalid mass	No results	No results		115.965	16.229	ddMS2 for preferred ion	0.0619484	1.10024e-10	0.116038	0.0895549	0.0692312	0.043705	0.0421824	0.0338177	0.000580262	0.071488	0.0659873	0.0761677	0.0887507	0.0915003	0.0813825	0.0665156	0.0684731	0.0302282	0.0696682	0.0886318	0.0578211	0.0454119	0.00529629	0.0847898	0.0378746	0.133354	0.0847468	0.0528366	0.00197806	0.0822837	0.0246993	0.0786379	1.02955e-10	0.054934	0.0585335	0.0208097	0.00111712	0.0787481
TRUE	Plasma231	[Similar to: 2-[(3R,4S)-3-{[5-(Cyclohexylmethyl)-1,2-oxazol-3-yl]methyl}-4-piperidinyl]-N-(3-pyridinylmethyl)acetamide; ΔMass: 195.2472 Da]	C5 H6 N5 O3 P	Full match	Invalid mass	No results	No results		215.021	17.737	ddMS2 for other ion	0.00875816	0.00892077	1.05425e-10	1.14387e-10	0.00951553	0.00288578	0.00487351	0.00952243	0.0251183	0.00223604	0.0041584	0.00735688	0.0152293	0.01575	1.06949e-10	0.00335896	0.00242013	0.0180625	0.0104338	0.0489768	1.0863e-10	0.0056263	0.0028149	9.95367e-11	0.0102905	0.0172573	0.0169519	0.0065634	0.00508599	0.00217534	0.00476128	0.00884581	0.00489291	0.0136883	0.00963755	0.00401906	0.0132594	0.00245643
TRUE	Plasma232	[Similar to: 2,5-Anhydro-6-[(1H-benzimidazol-5-ylcarbonyl)amino]-4,6-dideoxy-4-{4-[3-(trifluoromethyl)phenyl]-1-piperazinyl}-D-galactitol; ΔMass: -6.0760 Da]	C27 H44 N O7 P	Full match	Invalid mass	No results	No results		525.285	10.696	ddMS2 for preferred ion	0.0339371	0.0341094	0.0351484	0.0386654	0.038789	0.0351875	0.0350591	0.0371169	0.031328	0.0799314	0.0235379	0.0323138	0.0347888	0.0281882	0.0159394	0.0317058	0.0189405	0.0257976	0.0271246	0.0194311	0.0191913	0.0338033	0.0317187	0.0121799	0.0555127	0.0295547	0.0463918	0.0461877	0.0304591	0.0163625	0.0706758	0.0262997	0.021452	0.0279606	0.0123789	0.0370616	0.0278804	0.0207884
TRUE	Plasma233	[Similar to: 2,2,6,6-Tetramethyl-4-piperidinol; ΔMass: 0.1292 Da]	C2 H3 N7 S	Full match	Invalid mass	No results	No results		157.017	8.826	ddMS2 for preferred ion	1.04936e-10	1.10024e-10	1.05425e-10	1.14387e-10	1.05604e-10	1.06433e-10	1.04728e-10	1.12986e-10	1.14884e-10	0.019274	0.0162941	0.0143743	0.0123853	0.0150528	0.0196729	0.0162956	0.0190538	0.0158296	0.00920115	0.0107371	0.00999089	0.00674651	0.0121374	0.0131813	0.0128232	0.0162624	0.0173273	0.0170407	0.0152977	0.0148587	0.0188878	0.0136701	0.0217291	0.0163851	0.0172297	0.0189332	0.0176695	0.0185628
TRUE	Plasma234	[Similar to: 2-(3,4-Dichlorobenzoyl)-5H-[1,3,4]thiadiazolo[3,2-a]quinazolin-5-one; ΔMass: 221.4529 Da]		No results	Invalid mass	No results	No results		153.511	1.268	ddMS2 for preferred ion	1.04936e-10	0.0019035	0.000575224	0.00104242	0.00162257	0.00201516	0.00168609	0.00180803	0.00187873	0.00157869	1.04024e-10	0.00162695	1.02551e-10	1.05519e-10	0.00693472	0.00113804	0.000991816	0.00143708	0.00216013	0.00123807	0.00157705	0.00150417	0.00121772	0.000747903	1.06924e-10	0.00201446	1.02897e-10	0.00207706	0.0018714	0.00343934	0.00128724	0.00181291	0.000669162	0.00189878	0.000330542	0.00262267	0.00131995	0.0019358
TRUE	Plasma235	[Similar to: 2-(1,3-Benzothiazol-2-ylthio)ethyl N-(4-chlorophenyl)carbamate; ΔMass: 152.9983 Da]	C9 H9 N O S2	Full match	Invalid mass	No results	No results		211.012	7.941	ddMS2 for preferred ion	0.0230658	0.0241881	0.0238526	0.0214557	0.0223737	0.0234445	0.0231817	0.0237323	0.0252646	0.0280199	0.00663465	0.0212672	0.0408997	0.0226103	0.0934055	0.0188811	0.00643284	0.016769	0.0106132	0.0201679	0.012108	0.0127969	0.0125884	0.0211367	0.0155992	0.0233796	0.0466613	0.022215	0.0199725	0.0201646	0.0206548	0.0203092	0.0196718	0.0226361	0.0170361	0.0291451	0.0251873	0.0770133
TRUE	Plasma236	[Similar to: 2-(1,1-Dioxo-1λ6,4-thiazinan-4-yl)-3-(4-hydroxyphenyl)propanoic acid; ΔMass: 157.1420 Da]	C H4 O2 P2 S	Full match	Invalid mass	No results	No results		141.941	0.984	ddMS2 for other ion	0.00137423	0.00545394	0.00235782	0.00539404	0.00238407	0.00314585	0.00337488	0.00573662	0.00368009	0.00198962	0.003709	0.00347958	0.00101838	0.00292123	0.00111849	0.00624216	0.00244563	0.00279125	0.00208896	0.00271022	0.00499352	0.00264213	0.00597039	0.00250592	0.00364619	0.00320453	0.00395406	0.00549646	0.0063518	0.00419536	0.00310745	0.0039641	0.00212518	0.00438897	0.00300192	0.00548667	0.00475955	0.00488581
TRUE	Plasma237	[Similar to: 1-Stearoylglycerol; ΔMass: -123.0084 Da]	C19 H44 N7 O5 P	Invalid mass	Invalid mass	No results	No results		481.317	13.034	ddMS2 for preferred ion	0.0439569	0.0492435	0.0476983	0.0456188	0.0416987	0.0418362	0.0394112	0.0396251	0.0427155	0.0996225	0.0517864	0.0464558	0.0573272	0.0828105	0.0282379	0.0542493	0.0383278	0.0869703	0.0377746	0.048639	0.0635111	0.0865522	0.0538059	0.0221537	0.125829	0.0437901	0.0436561	0.0479828	0.0561497	0.041358	0.0453213	0.0422829	0.0336662	0.0545262	0.0298573	0.0601278	0.0402168	0.0392972
TRUE	Plasma238	[Similar to: 1-Linoleoyl glycerol; ΔMass: 127.0887 Da]	C13 H25 N O2	Full match	Invalid mass	No results	No results		227.188	8.552	ddMS2 for preferred ion	0.100053	0.106328	0.099291	0.0544119	0.124151	0.126572	0.140976	0.161338	0.172611	0.0305615	0.0250095	0.0281639	0.0305352	0.0256728	0.0247244	0.0245076	0.0243767	0.028465	0.0410583	0.027178	0.0215598	0.0235095	0.0235381	0.0205733	0.027061	0.0244722	0.0242706	0.023387	0.0248841	0.028996	0.0252848	0.0134356	0.0246247	0.0104357	0.0303188	0.013688	0.0127632	0.0359764
TRUE	Plasma239	[Similar to: 1-Linoleoyl glycerol; ΔMass: -123.0084 Da]	C23 H44 N O7 P	Full match	Invalid mass	No results	No results		477.285	10.658	ddMS2 for preferred ion	0.0612437	0.0620092	0.0610716	0.0621346	0.0699216	0.0581616	0.0619832	0.0636765	0.0591424	0.106582	0.0823524	0.0421886	0.06292	0.0356879	0.0180542	0.0252123	0.0358837	0.0293917	0.0492339	0.0533829	0.0744813	0.0807545	0.0380002	0.0200814	0.0815564	0.0389717	0.0448294	0.0564474	0.0737809	0.059438	0.0590968	0.0873335	0.0269991	0.0803798	0.0184	0.0799961	0.0331324	0.0277325
TRUE	Plasma240	[Similar to: 1-Allyl-3-[(1S,2S,3S,4R,5R)-3-hydroxy-4-(4-morpholinyl)-6,8-dioxabicyclo[3.2.1]oct-2-yl]urea; ΔMass: 116.1531 Da]	C5 H4 N5 O2 P	Full match	Invalid mass	No results	No results		197.011	16.171	ddMS2 for other ion	1.22851	1.18542	0.6866	0.508979	0.75416	0.723273	0.455151	0.488122	0.697459	1.32109	1.05801	0.669785	1.13981	0.908468	0.61054	0.88527	0.763095	0.368545	1.04474	0.952971	0.279295	0.430016	0.658442	0.514781	0.496171	0.500707	0.337072	0.559348	0.598692	0.531532	0.672215	0.915587	0.839057	0.718605	0.638173	0.403866	0.13903	0.386825
[truncated: 372 more rows]
[truncated: 32 more columns]
